# Supplementary material for: Bcl-2 dependent modulation of Hippo pathway in cancer cells
Source: Cell Commun Signal. 2024 May 16;22:277. doi: 10.1186/s12964-024-01647-1 (PMC11097437; doi:10.1186/s12964-024-01647-1)
Supplement: Supplementary file 1 — Supplementary Material 1 [file 12964_2024_1647_MOESM1_ESM.xlsx]

## Sheet: Foglio1
Upregulated	Downregulated
HPX	RRM1
RGR	RB1
MUC20	ATP10A
TLR9	FIGNL1
FLG	BARD1
TTC18	LNP1
CLEC18A	H2AFZ
LCTL	TMEM248
TTYH1	TP73
RAB4B-EGLN2	CKS2
NHLH1	RTKN2
ABI3BP	C4orf21
STX16-NPEPL1	RFC5
ZNF578	PIF1
DUSP8	BCDIN3D-AS1
ADAM8	H2AFX
PGM2L1	FANCC
AVIL	C16orf59
DDN	SAPCD2
CYP2J2	NEDD1
MAP7	FAM180B
ZNF117	GINS2
CELF6	TMEM194B
UNC13D	REEP4
ITIH4	CEP152
LTK	C16orf86
NLGN3	LOC100126784
C4A	AURKA
AK9	CDCA7L
CILP2	WDR62
MYPN	HIST2H2BE
CDH15	ZNF367
SLC23A3	CENPW
TAGLN	TMPO
SELPLG	LOC81691
ZBTB46	CENPM
RCVRN	HLA-DOA
SRPK3	ZWINT
SCN2A	DSCC1
KCND1	PRDM7
ANK3	CPXM1
ALS2CR12	CKAP2
IL20RB	SLC37A4
LIMCH1	HIST3H2BB
FAM161B	SGOL2
PRKXP1	TACC3
GTF2IRD2B	CCNF
MYRF	TRIP13
TRPV1	HIST2H2AC
ACHE	WDR76
SOCS1	CHEK1
PTCH2	VASH2
IGSF5	UHRF1
NMNAT1	SHCBP1
NPPA-AS1	RDM1
F5	DSN1
CCDC110	OPRD1
NBPF1	TSKU
PCDH9	PRIM1
DNAH1	PPARGC1A
ARHGAP27	ECT2
MAST4	FAM111A
LOC102724409	WDHD1
SPTBN5	NCAPG2
PLGLB2	PTTG1
C7orf43	KIF22
LOC102724814	RASD2
ZNF658B	EFHD1
FRMPD1	CDCA7
QRICH2	SPAG5
KLF13	GAPDHS
ZDHHC11	INCENP
MYH3	ARHGAP11A
NPAS3	CDC6
LOC102724250	UBE2T
IKZF2	MCM4
ADAMTS6	PRC1
MEGF10	HIST1H1A
CARD10	PLK4
SULF1	RRM2
CBWD3	MCM7
FAM214B	MIS18BP1
SH3TC1	UCP2
NEK10	RFC3
SEMA3C	RCC2
	POLA2
	E2F8
	DCT
	DHFR
	POC1A
	KIF2C
	HIST1H2AC
	CCNB1
	FBXO5
	EME1
	FANCI
	KIF4A
	TPX2
	ANLN
	KCNJ10
	NUP210
	DEPDC1B
	CCNE2
	CENPH
	ORC1
	ZNF732
	E2F2
	GMNN
	CENPI
	HIST1H2BD
	NRGN
	PPP1R14C
	PSMC3IP
	MND1
	QDPR
	NCAPD2
	HIST1H2BG
	DIAPH3
	PSRC1
	FAM83D
	E2F1
	FAM111B
	KIAA0101
	CENPF
	MAD2L1
	NRM
	HIST1H2BC
	CDCA2
	RAD51AP1
	BUB1
	CENPK
	BRCA1
	CDKN3
	STIL
	ERCC6L
	CHAC1
	PRR11
	RACGAP1
	TOP2A
	GTSE1
	C17orf53
	ATAD2
	BRIP1
	CENPU
	FOXM1
	CASC5
	ABCB5
	CDC20
	HIST1H2AE
	SPC24
	APOC2
	KIF20A
	MT2A
	KIF11
	NUF2
	CCNB2
	TK1
	CCNA2
	NDC80
	HIST2H2BF
	CDCA8
	EXO1
	ESPL1
	CEP55
	TRAIP
	KIF18A
	TCF19
	GINS1
	RMI2
	MKI67
	SKA1
	MELK
	SLC5A4
	HIST1H2BB
	HIST1H2AM
	RP11-290F20.3
	KIFC1
	NCAPG
	CENPE
	HIST1H4F
	HPDL
	NCAPH
	KIF24
	HIST1H4D
	HIST1H2AK
	HIST1H2AH
	FAM72A
	PLK1
	HIST1H3J
	CDC45
	BRCA2
	SPC25
	TTK
	CDT1
	CLSPN
	HIST1H3A
	MCM2
	MCM10
	HMMR
	BUB1B
	PBK
	HIST2H3D
	FAM132B
	BIRC5
	RBM24
	TICRR
	HIST1H2BL
	HIST1H2BJ
	MBP
	KIF15
	DLGAP5
	C21orf58
	FANCD2
	HJURP
	FAM72D
	SLC16A6
	HIST1H2BO
	HIST1H4B
	NEK2
	TROAP
	NPTXR
	NUSAP1
	OIP5
	HIST1H4A
	HMGB2
	ASPM
	GSG2
	HIST1H2BH
	ESCO2
	CDK2
	CDK1
	BLM
	HIST1H2BE
	KIF23
	FAM72C
	ASF1B
	HIST1H3H
	APOBEC3B
	HIST1H2AB
	NEIL3
	FAM72B
	PKMYT1
	UBE2C
	HIST1H2AL
	C11orf82
	RAD51
	HIST1H2AI
	HIST1H2AG
	MYBL2
	ORC6
	CDCA3
	KIF18B
	ARHGEF39
	HIST1H2BM
	ZNF726
	HIST1H2BI
	SKA3
	DTL
	AURKB
	RAD54L
	KIF14
	HIST1H3F
	CDCA5
	HIST1H3D
	CKAP2L
	LMNB1
	SGOL1
	HIST2H2AB
	MAT1A
	CENPA
	HIST1H2AJ
	HIST1H3B
	NPTX1
	TMPO-AS1
	HIST1H1D
	FBXO43
	DACT1
	HIST1H2BF
	HIST1H3G
	MTFR2
	DEPDC1
	HIST1H3C
	SPATS1
	NPR1
	PRIMA1
	HIST1H4I
	BCL2
	PRPS2
	HIST1H1B
	LINC00707
	CDC25C
	MYB
	FAM64A
	CKS1B
	NPTX2
