# Supplementary material for: Bcl-2 dependent modulation of Hippo pathway in cancer cells
Source: Cell Commun Signal. 2024 May 16;22:277. doi: 10.1186/s12964-024-01647-1 (PMC11097437; doi:10.1186/s12964-024-01647-1)
Supplement: Supplementary file 4 — Supplementary Material 4 [file 12964_2024_1647_MOESM4_ESM.xlsx]

## Sheet: RNAseq
TEAD4	FOR	GAAGGTCTGCTCTTTCGGCAAG
	REV	GAGGTGCTTGAGCTTGTGGATG
NF2	FOR	TGAACGCACGAGGGATGAGTTG
	REV	GCCTTTTCAGCCAACAGGTCAG
TP73	FOR	CATGGAGACGAGGACACGTACT
	REV	TGCCGATAGGAGTCCACCAGTG
CCND3	FOR	AGATCAAGCCGCACATGCGGAA
	REV	ACGCAAGACAGGTAGCGATCCA
TEAD2	For	CCGCTACATCAAGCTGAGAACG
	Rev	GGTTGCCATTGTCTGGAAAGCC
BIRC5	For	CCACTGAGAACGAGCCAGACTT
	Rev	GTATTACAGGCGTAAGCCACCG
MYC	For	CCTGGTGCTCCATGAGGAGAC
	Rev	CAGACTCTGACCTTTTGCCAGG
SOX2	For	GCTACAGCATGATGCAGGACCA
	Rev	TCTGCGAGCTGGTCATGGAGTT
CTGF	For	AGGAGTGGGTGTGTGACGA
	Rev	CCAGGCAGTTGGCTCTAATC
AXL	FOR	GTTTGGAGCTGTGATGGAAGGC
	REV	CGCTTCACTCAGGAAATCCTCC
FST	FOR	AGCAGCCAGAACTGGAAGTCCA
	REV	CCGATTACAGGTCACACAGTAGG
YAP	For	GCAAATTCTCCAAAATGTCAGG
	Rev	CGGGAGAAGACACTGGATTT
BCL2	For	CTGCACCTGACGCCCTTCACC
	Rev	CACATGACCCCACCGAACTCAAAGA
BCLXL	For	TTGGATGGCCACTTACCTGAAT
	Rev	AACCAGCGGTTGAAGCGTT
beta-actin	For	ATTGCCGACAGGATGCAGAA
	Rev	GCTGATCCACATCTGCTGGAA
