# Supplementary material for: Bcl-2 dependent modulation of Hippo pathway in cancer cells
Source: Cell Commun Signal. 2024 May 16;22:277. doi: 10.1186/s12964-024-01647-1 (PMC11097437; doi:10.1186/s12964-024-01647-1)
Supplement: Supplementary file 5 — Supplementary Material 5 [file 12964_2024_1647_MOESM5_ESM.xlsx]

## Sheet: siBLCXL_vs_CTRL_res_deseq_final
	baseMean	log2FoldChange	lfcSE	stat	pvalue	padj
A1BG	94.6968	0.526138	0.304932	1.72543	0.0844507	0.193399
A1BG-AS1	281.407	-0.114687	0.170324	-0.673348	0.500726	0.668288
A2M	4433.17	-0.225276	0.15331	-1.46941	0.141722	0.284697
A4GALT	251.693	-0.202425	0.202018	-1.00201	0.316339	0.494022
AAAS	1476.15	-0.540725	0.113561	-4.76153	1.92135e-06	2.30563e-05
AACS	1307.72	0.0579107	0.121946	0.47489	0.634866	0.77203
AACSP1	82.3897	0.391079	0.284051	1.37679	0.168576	0.322284
AADAT	474.978	0.0624672	0.153689	0.406453	0.68441	0.808103
AAED1	254.674	-0.132779	0.193462	-0.686331	0.492504	0.662443
AAGAB	1721.62	-0.0927636	0.110407	-0.840197	0.400798	0.578909
AAK1	4634.03	0.193132	0.154931	1.24657	0.212555	0.378078
AAMDC	27.7326	0.620558	0.473986	1.30923	0.190456	0.351132
AAMP	2608.25	-0.085851	0.134629	-0.637685	0.523679	0.686642
AAR2	1227.64	0.278925	0.159451	1.74928	0.0802428	0.186104
AARD	9.82436	0.189433	0.740133	0.255945	0.797994	0.884106
AARS	7524.16	-0.0767407	0.129743	-0.591483	0.554197	0.711865
AARS2	4059.49	-0.380046	0.106353	-3.57344	0.000352321	0.00228681
AARSD1	421.853	0.0114287	0.164611	0.0694286	0.944648	0.969047
AASDH	618.037	-0.207428	0.131245	-1.58046	0.114002	0.243039
AASDHPPT	2825.73	-0.0776002	0.19644	-0.395032	0.692819	0.814694
AASS	2051.53	-0.48607	0.153392	-3.16881	0.00153066	0.00790088
AATF	2042.51	0.415706	0.141228	2.9435	0.00324519	0.0147912
AATK	922.443	-0.247533	0.166368	-1.48786	0.136787	0.277534
ABAT	887.248	-0.0587756	0.132618	-0.443193	0.657626	0.788797
ABCA1	1492.81	0.593174	0.573132	1.03497	0.300683	0.479108
ABCA10	47.049	0.992395	0.36757	2.69988	0.00693652	0.0277461
ABCA11P	122.673	-0.0264559	0.222478	-0.118915	0.905343	0.947672
ABCA13	166.535	0.662328	0.22524	2.94054	0.00327637	0.0149107
ABCA2	3048.9	-0.618341	0.122384	-5.05246	4.36154e-07	6.00212e-06
ABCA3	54.8254	0.441742	0.391374	1.1287	0.259026	0.434582
ABCA5	1080.74	-0.0430544	0.163163	-0.263874	0.791877	0.880516
ABCA6	262.046	0.77944	0.199465	3.90766	9.3196e-05	0.000735371
ABCA7	254.304	0.297198	0.1735	1.71296	0.0867206	0.197571
ABCA8	3720.53	0.295769	0.107563	2.74972	0.00596462	0.0245054
ABCA9	155.75	0.585469	0.224824	2.60412	0.00921108	0.0350409
ABCB1	206.295	0.281613	0.186273	1.51183	0.130577	0.268861
ABCB10	1105.97	-0.447741	0.162096	-2.7622	0.00574137	0.0237771
ABCB4	65.1897	-0.591611	0.382628	-1.54618	0.122062	0.255606
ABCB5	126.118	-1.17022	0.353168	-3.31351	0.000921339	0.00517412
ABCB6	1329.49	-0.466732	0.132302	-3.52776	0.000419085	0.00266254
ABCB7	671.485	-0.358005	0.143087	-2.50201	0.0123491	0.0439784
ABCB8	897.328	-0.0128539	0.154888	-0.0829887	0.933861	0.963271
ABCB9	546.265	0.178727	0.188928	0.946003	0.344147	0.524455
ABCC1	2241.06	0.0769408	0.111059	0.692793	0.488439	0.659009
ABCC10	965.756	0.365843	0.122288	2.99165	0.0027747	0.0130064
ABCC11	11.4769	0.707606	0.688043	1.02843	0.303746	0.48178
ABCC2	1514.42	0.896462	0.136795	6.55335	5.62621e-11	1.50972e-09
ABCC4	3630.5	0.349087	0.11479	3.04109	0.00235721	0.0112965
ABCC5	1652.5	0.620718	0.12937	4.798	1.6026e-06	1.95121e-05
ABCD1	2110.03	-0.141017	0.146352	-0.963547	0.335273	0.514907
ABCD3	1719.2	0.180596	0.105129	1.71786	0.0858221	0.195971
ABCD4	515.023	-0.128991	0.137731	-0.936547	0.348992	0.52906
ABCE1	4610.31	0.0288387	0.123713	0.23311	0.815676	0.895145
ABCF1	3774.76	0.0896687	0.110828	0.809078	0.41847	0.595048
ABCF2	4014.6	0.0572227	0.115503	0.495421	0.620303	0.761759
ABCF3	1072.27	0.145422	0.112402	1.29376	0.195747	0.357705
ABCG2	85.0204	0.255301	0.273531	0.933354	0.350637	0.531083
ABCG4	28.0391	-0.303235	0.465771	-0.651038	0.515022	0.679568
ABHD1	18.9896	-0.174185	0.673373	-0.258676	0.795885	0.882878
ABHD10	1308.82	-0.246239	0.116077	-2.12134	0.0338936	0.0970978
ABHD11	327.522	-0.0431597	0.16017	-0.269461	0.787575	0.877168
ABHD12	2001.35	-0.148787	0.121186	-1.22776	0.219536	0.387098
ABHD13	1130.38	-0.133276	0.110442	-1.20676	0.227526	0.397726
ABHD14A	234.865	-0.284028	0.199452	-1.42404	0.154435	0.302773
ABHD14B	2494.68	-0.635395	0.154923	-4.10135	4.10748e-05	0.000355741
ABHD15	498.74	-0.0986268	0.144143	-0.684229	0.493831	0.663444
ABHD16A	576.655	0.00936645	0.137086	0.0683251	0.945527	0.969646
ABHD17A	1774.98	-0.037875	0.118641	-0.319239	0.749545	0.853242
ABHD17B	697.359	0.212528	0.174379	1.21877	0.22293	0.391753
ABHD17C	1051.24	-0.0232827	0.225469	-0.103263	0.917754	0.954425
ABHD2	19921.6	0.488579	0.105845	4.616	3.91206e-06	4.36939e-05
ABHD3	976.99	-0.387744	0.167887	-2.30955	0.0209129	0.0665593
ABHD4	329.944	0.42036	0.168833	2.4898	0.0127816	0.0452181
ABHD5	810.378	-0.3332	0.158864	-2.09739	0.0359591	0.101733
ABHD6	714.065	-0.132607	0.135994	-0.975096	0.329513	0.508655
ABHD8	135.211	-0.239116	0.219209	-1.09081	0.275357	0.451494
ABI1	1056.23	-0.89641	0.117997	-7.59688	3.03354e-14	1.17884e-12
ABI2	3301.79	-0.152114	0.103443	-1.47051	0.141424	0.284288
ABI3BP	12.0098	1.87736	0.7101	2.6438	0.00819803	0.0317425
ABL1	1828.31	0.104318	0.113799	0.916687	0.359307	0.539225
ABL2	9534.26	1.028	0.134607	7.63706	2.22241e-14	8.79584e-13
ABLIM1	577.438	-0.327847	0.139004	-2.35854	0.0183468	0.0602061
ABLIM3	515.235	0.579967	0.155907	3.71995	0.000199258	0.0014006
ABR	4927.61	-0.000714761	0.10234	-0.0069842	0.994427	0.996565
ABRACL	315.114	-0.268714	0.194299	-1.38299	0.166667	0.319723
ABT1	770.745	0.490217	0.127973	3.83063	0.000127813	0.000960536
ABTB1	449.794	-0.190752	0.150613	-1.26651	0.205331	0.369359
ABTB2	1556.49	0.467574	0.123713	3.7795	0.000157144	0.00114592
AC002116.7	13.3956	-0.567597	0.624407	-0.909018	0.36334	0.543495
AC002511.1	412.921	-0.996365	0.271534	-3.66939	0.000243126	0.00167596
AC003102.3	17.0685	-0.950028	0.560411	-1.69523	0.0900309	0.203557
AC003665.1	52.4512	0.647078	0.360365	1.79562	0.0725554	0.173026
AC004893.11	87.2818	0.569544	0.274586	2.0742	0.0380612	0.106257
AC005550.4	60.0458	1.06194	0.315583	3.36501	0.00076541	0.00444317
AC005592.2	55.0891	0.0119737	0.321022	0.0372987	0.970247	0.982667
AC007038.7	28.8783	0.854138	0.453335	1.88412	0.0595487	0.14905
AC007040.7	241.046	0.086367	0.196088	0.44045	0.659612	0.790585
AC007246.3	50.4691	0.223134	0.380608	0.586258	0.557702	0.714514
AC007551.3	27.9483	1.03493	0.512813	2.01814	0.0435771	0.118138
AC007773.2	21.8292	0.148259	0.513099	0.288948	0.772621	0.868994
AC009948.5	258.845	-0.168149	0.202142	-0.831839	0.4055	0.582894
AC010091.1	46.1605	0.75602	0.39096	1.93375	0.0531435	0.136639
AC010524.2	25.3222	-0.088376	0.487543	-0.181268	0.856157	0.919581
AC010987.6	12.7063	-0.642392	0.645377	-0.995374	0.319555	0.497333
AC012309.5	28.8733	-0.45925	0.493222	-0.931122	0.351791	0.532049
AC016629.8	146.314	1.3553	0.258263	5.24774	1.53978e-07	2.34722e-06
AC016995.3	25.8212	1.41584	0.482244	2.93594	0.00332544	0.0150745
AC018742.1	15.5666	0.754495	0.584786	1.29021	0.196979	0.359476
AC020571.3	25.8183	1.35025	0.494763	2.72908	0.00635111	0.0258245
AC022007.5	31.5189	-0.745018	0.44649	-1.66861	0.0951947	0.212281
AC022311.1	11.2281	0.264273	0.661823	0.399311	0.689664	0.812069
AC058791.1	92.8387	-0.0249134	0.307231	-0.0810902	0.93537	0.964204
AC068831.10	10.4278	1.18924	0.711559	1.67131	0.0946595	0.211325
AC074138.3	9.08889	0.0758282	0.731201	0.103704	0.917405	0.954288
AC074286.1	41.805	0.103471	0.499662	0.207081	0.835946	0.906601
AC074289.1	73.6933	0.779399	0.317969	2.45118	0.0142388	0.0491898
AC091729.9	253.902	-0.0545868	0.177941	-0.306769	0.759019	0.859687
AC095067.1	233.616	0.19366	0.184048	1.05223	0.292695	0.471076
AC096559.1	55.9851	0.826979	0.36384	2.27292	0.023031	0.0718221
AC147651.4	143.675	-0.080279	0.205415	-0.390814	0.695934	0.817144
ACAA1	812.261	-0.127663	0.122066	-1.04585	0.29563	0.473985
ACAA2	691.46	-0.480222	0.150644	-3.18779	0.00143363	0.00748229
ACACA	5961.24	0.192321	0.0995701	1.93151	0.0534201	0.137256
ACACB	515.728	-0.248368	0.211382	-1.17498	0.240004	0.41153
ACAD10	1064.76	-0.0275244	0.154468	-0.178189	0.858575	0.920737
ACAD11	647.854	0.0414454	0.191058	0.216925	0.828266	0.902513
ACAD8	430.553	-0.0819195	0.154671	-0.529637	0.596364	0.743288
ACAD9	1142.66	-0.115507	0.116051	-0.995309	0.319586	0.497333
ACADM	1496.06	-0.209552	0.113883	-1.84007	0.0657581	0.160699
ACADS	211.148	-0.594819	0.257874	-2.30662	0.0210758	0.0669782
ACADSB	913.986	-0.688721	0.118212	-5.82615	5.67193e-09	1.09076e-07
ACADVL	4371.81	-0.754517	0.0987623	-7.63973	2.17684e-14	8.63826e-13
ACAN	10670.2	-1.0156	0.157203	-6.46041	1.04423e-10	2.70993e-09
ACAP2	4325.69	0.0325927	0.11307	0.288252	0.773154	0.869168
ACAP3	1287.08	0.238507	0.143182	1.66576	0.0957605	0.213212
ACAT1	1762.44	-0.286336	0.116461	-2.45865	0.0139461	0.0484465
ACAT2	1420.86	-0.13984	0.15474	-0.90371	0.366149	0.546491
ACBD3	3467.85	-0.107832	0.0987891	-1.09154	0.275037	0.451226
ACBD4	220.038	-0.851644	0.244077	-3.48924	0.000484394	0.0030262
ACBD5	1554.97	-0.080928	0.121016	-0.668736	0.503664	0.67036
ACBD6	913.723	-0.0483289	0.137163	-0.352347	0.724578	0.836308
ACBD7	51.9994	-1.62291	0.343186	-4.72897	2.25666e-06	2.66325e-05
ACCS	193.655	-0.478973	0.19145	-2.50181	0.0123559	0.0439815
ACD	569.115	-0.488118	0.128538	-3.79746	0.000146187	0.00107596
ACE	25.7081	0.766848	0.482698	1.58867	0.112135	0.239781
ACER2	31.5905	-0.737513	0.4426	-1.66632	0.0956497	0.213028
ACER3	1156.11	0.0698208	0.147493	0.473384	0.635939	0.772709
ACHE	28.9874	1.47006	0.437123	3.36302	0.000770941	0.00446836
ACIN1	4217.15	0.150615	0.105248	1.43105	0.152417	0.300016
ACLY	14884.2	0.0577372	0.118175	0.488572	0.625145	0.765171
ACN9	457.785	-0.24473	0.156424	-1.56453	0.117694	0.24872
ACO1	1569.19	-0.387543	0.120485	-3.21653	0.0012975	0.00688106
ACO2	4147	-0.164833	0.117378	-1.40429	0.160232	0.311129
ACOT1	39.3112	-0.25991	0.407738	-0.637444	0.523836	0.686667
ACOT11	12.9071	-0.591935	0.680975	-0.869246	0.384712	0.563848
ACOT13	473.747	0.261125	0.179953	1.45107	0.146761	0.292196
ACOT2	328.7	-0.450112	0.173457	-2.59495	0.00946057	0.0357633
ACOT7	3869.34	-0.140141	0.111988	-1.2514	0.21079	0.375918
ACOT8	402.564	-0.254857	0.166376	-1.53181	0.125568	0.26084
ACOT9	1005.53	-0.212507	0.115686	-1.83693	0.0662197	0.16159
ACOX1	2101.89	0.258962	0.10111	2.56118	0.0104318	0.0385888
ACOX2	67.9985	-0.173362	0.299144	-0.579528	0.562233	0.716989
ACOX3	369.855	-0.0509763	0.15667	-0.325374	0.744898	0.850341
ACP1	1730.42	0.130493	0.113277	1.15199	0.249327	0.423306
ACP2	994.081	-0.180458	0.122151	-1.47733	0.139587	0.281426
ACP5	1582.56	0.0300595	0.138851	0.216488	0.828607	0.902678
ACP6	1043.6	0.111425	0.115532	0.964453	0.334819	0.514651
ACPL2	1706.4	-0.353235	0.154163	-2.29131	0.0219455	0.0692434
ACPP	151.304	1.06566	0.271431	3.92607	8.63468e-05	0.00068775
ACRBP	11.2142	1.42199	0.691037	2.05776	0.0396133	0.109611
ACRC	50.0394	0.847245	0.372935	2.27183	0.0230967	0.0719827
ACSF2	145.132	-0.262305	0.290884	-0.901752	0.367188	0.547443
ACSF3	807.925	0.12969	0.151439	0.856387	0.391784	0.570037
ACSL1	2851.72	-0.178387	0.117358	-1.52003	0.128504	0.265602
ACSL3	18518.3	-0.110759	0.120473	-0.919373	0.3579	0.537765
ACSL4	4659.52	0.322251	0.116249	2.77208	0.00556993	0.0232016
ACSM3	18.4026	-0.293773	0.576061	-0.509969	0.610073	0.75417
ACSS1	1992.3	0.344074	0.126476	2.72047	0.00651889	0.0263638
ACSS2	2717.34	-0.139685	0.133368	-1.04736	0.294931	0.473253
ACSS3	572.801	0.247708	0.210543	1.17652	0.239386	0.410892
ACTA2	584.057	0.798083	0.159235	5.01199	5.38701e-07	7.28822e-06
ACTB	88704	-0.492203	0.12825	-3.83784	0.000124122	0.000938897
ACTBL2	11.8237	-1.72842	0.710362	-2.43316	0.0149678	0.0511665
ACTG1	44202.5	-0.599483	0.0980537	-6.11382	9.72713e-10	2.16479e-08
ACTL10	62.0052	-0.551566	0.315689	-1.74718	0.0806061	0.186689
ACTL6A	1438.47	-0.365331	0.13509	-2.70434	0.00684401	0.0274566
ACTL8	189.723	0.0410609	0.27735	0.148047	0.882306	0.935899
ACTN1	6440.77	-0.0893125	0.130031	-0.686858	0.492172	0.662115
ACTN2	1298.63	0.580994	0.171307	3.39154	0.000695023	0.00410124
ACTN4	33785.1	-0.0720018	0.109994	-0.654596	0.512728	0.677733
ACTR10	673.976	-0.116286	0.133819	-0.868974	0.384861	0.563848
ACTR1A	1823.17	-0.273913	0.13549	-2.02165	0.0432129	0.117363
ACTR1B	1392.5	-0.575067	0.134975	-4.26055	2.03923e-05	0.000190939
ACTR2	14182.8	-0.118296	0.100438	-1.1778	0.238878	0.410444
ACTR3	5905.6	-0.119775	0.10661	-1.12349	0.26123	0.436742
ACTR3B	447.303	0.563878	0.149318	3.77636	0.000159138	0.00115653
ACTR5	286.13	0.159332	0.203618	0.782505	0.433918	0.610072
ACTR6	924.739	-0.0176165	0.11962	-0.147271	0.882918	0.936221
ACTR8	902.309	-0.11407	0.125896	-0.906066	0.364901	0.544954
ACTRT3	15.6121	0.0781625	0.580106	0.134738	0.892819	0.94113
ACVR1	2569.15	0.500927	0.125927	3.97792	6.95195e-05	0.00056612
ACVR1B	875.401	-0.246527	0.112604	-2.18933	0.0285727	0.084752
ACVR1C	585.38	0.3663	0.135653	2.70027	0.00692838	0.0277283
ACVR2A	464.144	0.345794	0.148922	2.32198	0.020234	0.0649915
ACVR2B	613.763	-0.742087	0.13536	-5.48231	4.19809e-08	7.05166e-07
ACVR2B-AS1	20.2346	0.155304	0.511229	0.303785	0.761292	0.860995
ACVRL1	27.4396	-0.283376	0.441468	-0.641895	0.520941	0.684563
ACY1	2106.36	-0.440435	0.137868	-3.19462	0.00140014	0.00734853
ACYP1	40.648	-0.956433	0.382195	-2.50247	0.012333	0.0439313
ACYP2	25.3877	0.0613629	0.441559	0.138969	0.889475	0.939851
AD000090.2	241.929	-0.698963	0.249966	-2.79623	0.00517028	0.0217788
ADA	786.907	-0.0984743	0.146426	-0.672517	0.501254	0.668626
ADAL	740.825	0.018693	0.145218	0.128724	0.897576	0.943294
ADAM10	11241.5	-0.380533	0.119122	-3.19448	0.00140083	0.0073496
ADAM11	614.809	-0.378697	0.135815	-2.78833	0.00529801	0.022217
ADAM12	1462.94	0.621917	0.20153	3.08597	0.00202886	0.00994214
ADAM15	3153	-0.104822	0.142239	-0.736944	0.461156	0.635494
ADAM17	1824.96	0.354148	0.127691	2.77346	0.00554631	0.0231289
ADAM19	2759.26	0.903183	0.194177	4.65133	3.29797e-06	3.75053e-05
ADAM1A	74.1533	0.446751	0.297707	1.50064	0.133449	0.273087
ADAM20P1	9.62278	1.28395	0.797633	1.60969	0.107465	0.232507
ADAM21	30.6097	-0.203405	0.465491	-0.436969	0.662134	0.792279
ADAM22	461.768	-0.380831	0.156608	-2.43175	0.015026	0.0513184
ADAM23	3740.13	0.188145	0.109154	1.72367	0.0847673	0.193988
ADAM32	13.4877	0.594505	0.663288	0.8963	0.370093	0.550405
ADAM8	12.4607	1.9991	0.783817	2.55047	0.0107578	0.0394926
ADAM9	10243.3	0.0234261	0.146447	0.159963	0.87291	0.930211
ADAMTS1	793.932	0.567975	0.136957	4.14709	3.36729e-05	0.000299404
ADAMTS13	151.64	0.713818	0.34979	2.0407	0.0412804	0.113221
ADAMTS15	16.5371	-2.12223	0.632021	-3.35784	0.000785543	0.00453896
ADAMTS16	18.9591	-0.638751	0.563815	-1.13291	0.257252	0.432793
ADAMTS17	215.472	0.0930555	0.21656	0.429699	0.667415	0.79626
ADAMTS20	109.444	0.964223	0.293699	3.28303	0.00102697	0.00568224
ADAMTS3	68.0846	-0.391477	0.312761	-1.25168	0.210687	0.37582
ADAMTS4	26.3786	0.267897	0.452941	0.591462	0.554211	0.711865
ADAMTS6	158.616	1.61449	0.304054	5.30987	1.09705e-07	1.71771e-06
ADAMTS7	204.183	0.370021	0.328177	1.1275	0.25953	0.43516
ADAMTS9	1328.25	0.757748	0.165732	4.57212	4.8281e-06	5.30949e-05
ADAMTSL4	146.017	-1.19295	0.276767	-4.31031	1.63024e-05	0.000155657
ADAMTSL4-AS1	22.4968	-0.193195	0.483873	-0.399267	0.689696	0.812069
ADAMTSL5	282.261	0.417856	0.188869	2.21241	0.0269383	0.0809174
ADAP1	9.30057	-0.117819	0.731467	-0.161071	0.872037	0.929677
ADAR	9214.87	-0.372773	0.10537	-3.53775	0.00040356	0.00257811
ADARB1	1056.58	-0.108607	0.122601	-0.88586	0.375693	0.555893
ADAT1	1089.2	-1.17699	0.113742	-10.3479	4.27828e-25	5.39279e-23
ADAT2	772.319	0.105184	0.131802	0.798051	0.424841	0.600963
ADAT3	121.508	-0.0750263	0.246576	-0.304273	0.76092	0.860704
ADC	49.7122	-0.60921	0.359829	-1.69305	0.0904455	0.204309
ADCK1	91.0297	-0.0954078	0.265928	-0.358774	0.719764	0.832965
ADCK2	642.827	-0.439544	0.140731	-3.12329	0.00178839	0.00899289
ADCK3	2241.81	-0.489192	0.133559	-3.66275	0.000249518	0.00171608
ADCK4	631.022	-0.0789038	0.149282	-0.528555	0.597114	0.743542
ADCK5	155.589	-0.167307	0.209443	-0.79882	0.424395	0.60048
ADCY1	10463.8	-0.098508	0.125054	-0.787725	0.430858	0.606711
ADCY10P1	22.1669	-0.967063	0.558456	-1.73167	0.0833316	0.191567
ADCY3	2697.56	-0.0175347	0.126161	-0.138987	0.889461	0.939851
ADCY5	14.6022	-0.0274269	0.673867	-0.0407007	0.967534	0.981405
ADCY6	1457.17	-0.435647	0.10998	-3.96116	7.45865e-05	0.000602801
ADCY7	1560.96	0.211067	0.142474	1.48144	0.138489	0.279926
ADCY9	3793.46	0.334134	0.121414	2.75203	0.00592268	0.0243866
ADD1	4377.38	0.0111525	0.108414	0.10287	0.918066	0.954463
ADD2	831.426	-0.0586355	0.4042	-0.145066	0.884659	0.937073
ADD3	3169.33	-0.0159059	0.0964537	-0.164907	0.869017	0.927749
ADH5	1810.69	-0.396638	0.127059	-3.12169	0.00179817	0.00903602
ADHFE1	14.9421	0.21876	0.710728	0.307797	0.758236	0.859224
ADI1	1613.15	-0.369024	0.168326	-2.19231	0.0283568	0.0842614
ADIPOR1	6975.45	-0.0290356	0.105007	-0.276512	0.782155	0.874242
ADIPOR2	4048.48	-0.282431	0.103822	-2.72035	0.00652133	0.0263666
ADK	526.086	-0.206276	0.144844	-1.42413	0.154409	0.302763
ADM	396.366	0.606662	0.181194	3.34814	0.000813553	0.00467653
ADM2	30.9092	0.728072	0.472171	1.54197	0.123082	0.257099
ADM5	153.243	-0.211591	0.215995	-0.979607	0.32728	0.506051
ADNP	5970.03	-0.0552327	0.111638	-0.494748	0.620778	0.76219
ADNP2	1631.05	-0.256898	0.115938	-2.21582	0.0267038	0.0804412
ADO	1390.22	-0.0148301	0.112252	-0.132115	0.894893	0.941754
ADORA1	44.336	-1.05405	0.391738	-2.69071	0.00713006	0.0283239
ADORA2B	583.442	-0.112083	0.168836	-0.663858	0.506781	0.673076
ADPGK	1548.96	0.219171	0.138257	1.58524	0.112911	0.241195
ADPRH	659.276	-0.0498784	0.136468	-0.365495	0.714742	0.829316
ADPRHL1	87.8781	0.903178	0.267361	3.37812	0.000729828	0.00427133
ADPRHL2	507.868	0.26462	0.172962	1.52993	0.126034	0.261699
ADPRM	227.716	0.475533	0.181749	2.61643	0.00888546	0.0340439
ADRA2A	76.8684	1.12342	0.434543	2.58529	0.00972969	0.0365595
ADRA2C	9.65446	0.0528575	0.742905	0.0711497	0.943279	0.968326
ADRB1	86.3197	-0.492753	0.29769	-1.65526	0.0978725	0.216692
ADRB2	49.1767	-0.0148123	0.332811	-0.0445066	0.964501	0.980184
ADRBK1	1725.52	0.00373658	0.133113	0.0280707	0.977606	0.987106
ADRBK2	9.17002	0.0474484	0.757686	0.0626228	0.950067	0.972632
ADRM1	4042.51	0.433832	0.142077	3.0535	0.00226189	0.0108954
ADSL	3039.52	-0.0521904	0.112093	-0.465597	0.641504	0.776514
ADSS	4378.37	-0.156749	0.107252	-1.4615	0.143877	0.287873
ADSSL1	107.52	-0.65841	0.298796	-2.20355	0.0275563	0.0824716
AEBP1	6368.88	-0.84588	0.1642	-5.15153	2.58376e-07	3.7482e-06
AEBP2	1447.11	-0.254141	0.112765	-2.25373	0.0242132	0.0747783
AEN	3053.09	0.180893	0.178085	1.01577	0.30974	0.487574
AES	3366.21	-0.174404	0.12096	-1.44184	0.149348	0.29618
AFAP1	5937.19	0.229811	0.100836	2.27907	0.0226632	0.070911
AFAP1L1	1870.72	0.15351	0.108291	1.41757	0.156318	0.305109
AFAP1L2	1075.34	0.691425	0.15052	4.59357	4.35723e-06	4.83064e-05
AFF1	947.167	-0.214202	0.138411	-1.54758	0.121724	0.255115
AFF2	25.0386	0.358106	0.488362	0.733279	0.463388	0.637807
AFF3	326.949	-0.181721	0.218999	-0.829777	0.406665	0.584092
AFF4	9208.83	0.330583	0.112733	2.93243	0.0033632	0.0152181
AFG3L1P	449.686	0.678496	0.17221	3.93993	8.15048e-05	0.000652386
AFG3L2	4417.94	-0.435976	0.111422	-3.91283	9.12203e-05	0.000721299
AFMID	544.931	-0.133082	0.159012	-0.836927	0.402633	0.580767
AFTPH	2084.06	0.616596	0.135806	4.54027	5.6182e-06	6.07592e-05
AGA	790.574	0.201399	0.115635	1.74168	0.081565	0.18843
AGAP1	2406.23	0.124371	0.100854	1.23318	0.217508	0.384471
AGAP1-IT1	21.5288	0.802422	0.578271	1.38762	0.165252	0.317711
AGAP11	23.4512	0.833103	0.551375	1.51095	0.1308	0.269122
AGAP2	75.8641	-0.771979	0.312243	-2.47237	0.0134221	0.0470621
AGAP2-AS1	213.343	0.0209356	0.211462	0.0990043	0.921135	0.956428
AGAP3	4523.1	0.00945628	0.102579	0.0921856	0.926551	0.959209
AGAP4	442.656	0.957214	0.163838	5.84244	5.1442e-09	9.94369e-08
AGAP5	104.368	1.11963	0.255966	4.37416	1.21904e-05	0.000120697
AGAP6	525.3	0.817446	0.175182	4.66628	3.06698e-06	3.52257e-05
AGAP9	191.43	0.744235	0.230802	3.22457	0.00126164	0.00673616
AGBL2	28.0059	0.532432	0.600377	0.886829	0.375171	0.555424
AGBL5	1083.17	-0.394784	0.127776	-3.08967	0.00200381	0.00985478
AGER	102.736	0.0318275	0.234046	0.135988	0.891831	0.940635
AGFG1	3091.14	-0.120826	0.128191	-0.942546	0.345913	0.526344
AGFG2	937.655	-0.175756	0.150096	-1.17096	0.241616	0.41349
AGGF1	2153.89	0.0632896	0.102338	0.618437	0.536287	0.697261
AGK	2053.68	-0.487355	0.127996	-3.80758	0.000140333	0.00103951
AGL	1567.58	0.154608	0.115923	1.33371	0.182298	0.340696
AGMO	957.782	0.347801	0.166305	2.09134	0.0364976	0.102926
AGO1	8458.44	-0.0570849	0.10388	-0.549525	0.582645	0.733176
AGO2	1859.74	0.403794	0.123566	3.26785	0.00108366	0.0059368
AGO3	844.1	0.35971	0.145294	2.47574	0.0132959	0.0466996
AGO4	639.425	0.491586	0.153315	3.20637	0.00134422	0.00708479
AGPAT1	3676.41	-0.250111	0.108117	-2.31333	0.0207047	0.066121
AGPAT2	850.007	-0.0290864	0.182982	-0.158957	0.873702	0.93054
AGPAT3	3165.12	-0.179658	0.10161	-1.76811	0.077042	0.180426
AGPAT4	92.0079	0.403835	0.282726	1.42836	0.153187	0.301036
AGPAT5	2501.07	-0.172238	0.123697	-1.39243	0.163793	0.315932
AGPAT6	2899.77	-0.122521	0.0971899	-1.26064	0.207439	0.371533
AGPAT9	1341.9	0.409895	0.133209	3.07708	0.00209039	0.0101904
AGPS	4740.5	-0.0808595	0.110522	-0.731616	0.464403	0.638408
AGRN	5221.36	-0.125793	0.128055	-0.982334	0.325936	0.504336
AGT	37.5707	-0.930182	0.489192	-1.90147	0.0572408	0.144669
AGTPBP1	693.837	0.0753222	0.134103	0.561675	0.574338	0.726826
AGTRAP	478.876	0.0573278	0.133418	0.429685	0.667425	0.79626
AHCTF1	7432.58	-0.213805	0.128807	-1.65988	0.0969383	0.215207
AHCTF1P1	36.769	0.189846	0.479241	0.396138	0.692003	0.814058
AHCY	7771.58	-0.0623982	0.105983	-0.588756	0.556025	0.713401
AHCYL1	4679.4	-0.427926	0.0964839	-4.43521	9.19818e-06	9.43726e-05
AHCYL2	1454.18	0.401916	0.107863	3.72616	0.000194421	0.00137303
AHDC1	1232.11	0.188567	0.140297	1.34406	0.178931	0.335999
AHI1	836.307	-0.268286	0.151624	-1.76942	0.0768232	0.180111
AHNAK	36373	0.522975	0.202379	2.58414	0.00976221	0.0366541
AHNAK2	1132.83	-0.404269	0.177854	-2.27304	0.0230239	0.0718151
AHR	11506.1	0.479775	0.13728	3.49486	0.000474305	0.00297184
AHRR	1574.42	0.684302	0.133599	5.12204	3.02244e-07	4.31777e-06
AHSA1	2518.42	-0.067535	0.106601	-0.633528	0.526389	0.68845
AHSA2	1012.25	-0.506986	0.183424	-2.76402	0.00570949	0.0236777
AIDA	3715.26	-0.0011671	0.115972	-0.0100637	0.99197	0.995803
AIF1L	565.065	-0.709807	0.128493	-5.5241	3.31187e-08	5.63243e-07
AIFM1	1965.56	-0.0913726	0.110029	-0.830442	0.406289	0.583805
AIFM2	590.503	0.0709826	0.134653	0.527153	0.598088	0.744124
AIG1	14.9565	-0.185599	0.629451	-0.294859	0.768102	0.86615
AIM1	2537.68	0.321824	0.134599	2.39098	0.0168035	0.0561363
AIM2	1194.37	1.14462	0.142549	8.02966	9.7741e-16	4.48353e-14
AIMP1	993.356	0.0769497	0.119929	0.641626	0.521116	0.684563
AIMP2	1399.16	0.00088467	0.158268	0.0055897	0.99554	0.997069
AIP	1185.34	-0.312898	0.106721	-2.93193	0.00336862	0.0152334
AJUBA	303.945	0.434988	0.17244	2.52255	0.0116506	0.0419994
AK1	494.467	-0.200671	0.133141	-1.50721	0.131757	0.270623
AK2	6641.23	-0.204047	0.0970344	-2.10283	0.0354803	0.100644
AK3	1089.13	-0.386763	0.145409	-2.65983	0.00781802	0.0305153
AK4	1013.04	-0.299736	0.154	-1.94634	0.051614	0.133576
AK5	72.6202	0.0474775	0.359525	0.132056	0.89494	0.941754
AK6	572.107	0.399111	0.144726	2.75769	0.00582115	0.0240543
AK7	8.6295	-0.86568	0.786889	-1.10013	0.271276	0.446863
AK9	29.4764	1.6683	0.463511	3.59927	0.000319112	0.00210896
AKAP1	1979.62	-0.329079	0.114998	-2.8616	0.0042151	0.0183265
AKAP10	1448.1	0.271477	0.12071	2.249	0.0245127	0.0754857
AKAP11	4010.09	-0.121105	0.136306	-0.888477	0.374284	0.55444
AKAP12	29766.9	0.0307095	0.136536	0.224919	0.822042	0.899517
AKAP13	4807.54	0.480531	0.150331	3.19649	0.00139113	0.00730379
AKAP17A	958.521	0.24396	0.125959	1.93682	0.0527675	0.135941
AKAP2	2525.78	0.164392	0.114272	1.4386	0.150265	0.297531
AKAP3	9.66932	0.358845	0.726064	0.494233	0.621142	0.762402
AKAP5	33.5731	-1.18803	0.417449	-2.84593	0.00442823	0.0191091
AKAP6	2876.92	-0.0952165	0.15439	-0.616727	0.537414	0.698001
AKAP7	207.17	-0.360829	0.176568	-2.04357	0.0409959	0.112691
AKAP8	1031.54	0.50708	0.154203	3.2884	0.00100759	0.00558737
AKAP8L	1341.77	0.519335	0.168458	3.08288	0.00205009	0.0100298
AKAP9	5336.17	0.791516	0.343783	2.30237	0.0213143	0.0676073
AKIP1	390.792	0.0279949	0.144191	0.194152	0.846057	0.9138
AKIRIN1	2485.41	0.331595	0.104048	3.18695	0.00143783	0.00749912
AKIRIN2	1244.11	0.396133	0.128697	3.07804	0.0020837	0.0101611
AKNA	157.079	0.228828	0.20673	1.10689	0.26834	0.443684
AKNAD1	8.72246	1.57555	0.870841	1.80923	0.0704154	0.169349
AKR1A1	543.361	-0.44566	0.157424	-2.83095	0.00464099	0.0198899
AKR1B1	2110.62	-0.347583	0.152478	-2.27956	0.022634	0.0708493
AKR1C1	64.7914	0.200054	0.346576	0.577231	0.563783	0.718055
AKR1C2	129.536	0.510558	0.253769	2.0119	0.0442304	0.119391
AKR1C3	90.0461	0.783194	0.311205	2.51665	0.0118475	0.042576
AKR1E2	24.8667	-0.444129	0.479882	-0.925495	0.354708	0.535033
AKR7A2	1429.17	-0.482219	0.159173	-3.02953	0.00244931	0.0116782
AKT1	2611.24	-0.382693	0.113407	-3.37451	0.000739469	0.00431478
AKT1S1	3640.55	0.21566	0.119538	1.80411	0.071214	0.170859
AKT2	3122.7	-0.190633	0.13319	-1.43129	0.152347	0.299935
AKT3	7952.48	0.463067	0.107912	4.29114	1.77758e-05	0.000168226
AKTIP	348.881	-0.201258	0.155409	-1.29502	0.195312	0.357191
AL022344.4	12.0224	1.00629	0.668886	1.50442	0.132473	0.271684
AL109763.2	21.794	0.0744231	0.500233	0.148777	0.88173	0.935547
ALAD	693.49	-0.151675	0.120971	-1.25381	0.209912	0.374619
ALAS1	2589.24	-0.284536	0.124047	-2.29377	0.0218039	0.0688545
ALCAM	528.094	0.0271638	0.14051	0.193323	0.846706	0.91404
ALDH16A1	988.642	-0.356829	0.195044	-1.82948	0.0673276	0.163681
ALDH18A1	2432.75	0.0317446	0.109774	0.28918	0.772444	0.868994
ALDH1A1	166.65	-0.803358	0.206846	-3.88384	0.000102821	0.000799538
ALDH1A3	52706.1	-0.417019	0.164909	-2.52878	0.011446	0.0413824
ALDH1B1	1376.7	-0.732448	0.104505	-7.00872	2.40516e-12	7.75859e-11
ALDH1L2	286.577	-0.193109	0.202155	-0.955255	0.339449	0.519406
ALDH3A2	1702.06	-0.107671	0.118121	-0.911531	0.362015	0.542095
ALDH3B1	297.727	-0.41754	0.204753	-2.03924	0.0414264	0.113559
ALDH4A1	874.802	-0.189595	0.148679	-1.2752	0.202239	0.366287
ALDH5A1	217.43	-0.862626	0.290741	-2.96699	0.00300732	0.0139185
ALDH6A1	739.104	-0.268212	0.210703	-1.27294	0.203039	0.367041
ALDH7A1	2102.17	-0.264154	0.135373	-1.95131	0.0510203	0.132383
ALDH9A1	3004.23	-0.030293	0.1246	-0.243123	0.80791	0.890659
ALDOA	31359.3	-0.104582	0.090938	-1.15004	0.250127	0.424135
ALDOC	1092.36	-0.360052	0.152656	-2.35859	0.0183446	0.0602061
ALG1	944.86	0.150188	0.175165	0.857407	0.39122	0.569406
ALG10	396.595	-0.351595	0.15404	-2.2825	0.0224598	0.0704659
ALG10B	921.707	-1.39518	0.145749	-9.5725	1.04355e-21	8.99613e-20
ALG11	452.156	0.0612303	0.141323	0.433266	0.664822	0.794359
ALG12	578.568	-0.0423591	0.132317	-0.320133	0.748868	0.85273
ALG13	602.461	-0.141542	0.125879	-1.12442	0.260833	0.436426
ALG14	175.571	-0.24195	0.192908	-1.25423	0.20976	0.374444
ALG1L9P	11.78	1.15497	0.653611	1.76706	0.0772185	0.18067
ALG2	618.858	0.482621	0.15634	3.087	0.00202189	0.00991771
ALG3	2028.21	0.144218	0.120312	1.1987	0.230646	0.401263
ALG5	993.927	0.0865045	0.118265	0.731447	0.464506	0.638408
ALG6	504.693	-0.379062	0.134175	-2.82514	0.00472603	0.0201623
ALG8	1506.98	-0.0484939	0.131021	-0.370122	0.711291	0.827218
ALG9	435.535	-0.00108256	0.156535	-0.00691578	0.994482	0.996565
ALK	431.502	0.916184	0.197754	4.63295	3.60499e-06	4.0719e-05
ALKBH1	349.785	0.610523	0.177025	3.4488	0.000563088	0.00342454
ALKBH2	623.493	0.0858424	0.129969	0.660483	0.508944	0.674753
ALKBH3	650.896	0.201295	0.129059	1.55971	0.118828	0.250376
ALKBH4	366.742	-0.0640331	0.16618	-0.385323	0.699998	0.82023
ALKBH5	2007.16	-0.147825	0.159109	-0.929081	0.352847	0.533175
ALKBH6	253.626	0.163464	0.166486	0.981848	0.326175	0.504602
ALKBH7	389.165	-0.458052	0.185144	-2.47403	0.0133599	0.0468768
ALKBH8	1529.85	0.795324	0.161368	4.92864	8.28024e-07	1.07816e-05
ALMS1	2377.09	-0.100717	0.175529	-0.573787	0.566112	0.71997
ALMS1-IT1	105.399	-0.571973	0.281778	-2.02987	0.0423695	0.115376
ALOX15B	40.0298	-0.36981	0.512432	-0.721676	0.470494	0.643558
ALPK1	399.545	-0.200588	0.154716	-1.29649	0.194806	0.356614
ALPK3	35.5541	0.810692	0.39672	2.04349	0.0410044	0.112691
ALPL	63.79	0.967891	0.316367	3.05939	0.00221787	0.0107109
ALS2	1417.91	0.434237	0.121274	3.58063	0.000342767	0.00223859
ALS2CL	20.1043	0.554033	0.532735	1.03998	0.29835	0.477174
ALS2CR11	78.3578	-0.181436	0.263728	-0.687965	0.491475	0.661699
ALS2CR12	45.4988	1.51321	0.446212	3.39123	0.000695797	0.00410319
ALX1	892.731	0.684274	0.131504	5.20344	1.9563e-07	2.92565e-06
ALYREF	1370.89	-0.261985	0.132302	-1.98021	0.04768	0.125686
AMACR	2860.44	-0.538115	0.147313	-3.65288	0.00025932	0.00177051
AMBRA1	1468.41	0.0659691	0.1302	0.506675	0.612383	0.755766
AMD1	4302.33	0.0148158	0.128283	0.115493	0.908054	0.949318
AMDHD2	287.701	-0.491985	0.165661	-2.96982	0.00297973	0.0138037
AMER1	520.963	0.0736093	0.152082	0.484012	0.628377	0.767474
AMFR	2739.86	-0.4849	0.134409	-3.60765	0.000308982	0.00204895
AMH	91.2536	1.07819	0.321868	3.34979	0.000808728	0.00465321
AMIGO1	186.195	0.266785	0.191533	1.39289	0.163653	0.315851
AMIGO2	73.9423	-0.0817803	0.29799	-0.27444	0.783746	0.875296
AMIGO3	102.054	0.248491	0.268581	0.925201	0.354861	0.535128
AMMECR1	1146.21	1.26219	0.192796	6.54679	5.87864e-11	1.57183e-09
AMMECR1L	1797.17	-0.0329399	0.129108	-0.255135	0.798619	0.88442
AMN1	141.362	-0.899389	0.252592	-3.56065	0.000369942	0.00239187
AMOT	2228.06	-0.361448	0.132221	-2.73367	0.00626332	0.0255312
AMOTL1	13003.3	0.234849	0.104485	2.24768	0.0245964	0.0756659
AMOTL2	1492.51	-0.146302	0.130114	-1.12441	0.260837	0.436426
AMPD2	2191.84	0.114801	0.14502	0.791624	0.42858	0.604713
AMPD3	14.4283	0.441683	0.612069	0.721622	0.470527	0.643558
AMT	61.3513	-0.395576	0.316978	-1.24796	0.212046	0.377497
AMZ2	2962.6	-0.0879802	0.118543	-0.742177	0.45798	0.632686
AMZ2P1	202.705	-0.370491	0.246663	-1.50201	0.133095	0.272661
ANAPC1	4181.66	0.272248	0.115389	2.35939	0.018305	0.0601083
ANAPC10	202.991	-0.141891	0.194597	-0.729151	0.465909	0.639634
ANAPC11	718.104	-0.357172	0.164636	-2.16946	0.0300475	0.0880469
ANAPC13	1156.02	-0.52971	0.125954	-4.20557	2.60426e-05	0.00023805
ANAPC15	274.982	-0.635764	0.179624	-3.53942	0.000401006	0.00256507
ANAPC16	778.347	0.0296648	0.129624	0.228852	0.818984	0.89726
ANAPC2	632.91	0.232657	0.151152	1.53923	0.123749	0.257989
ANAPC4	854.22	0.0852999	0.124517	0.685047	0.493314	0.663175
ANAPC5	3290.47	-0.257775	0.13175	-1.95655	0.0504009	0.13107
ANAPC7	1277.37	0.0031556	0.145296	0.0217185	0.982673	0.990218
ANG	18.9051	-0.131807	0.560999	-0.234951	0.814247	0.894185
ANGEL1	744.208	-0.037077	0.132989	-0.278798	0.7804	0.873181
ANGEL2	1358.9	0.12157	0.125544	0.968339	0.332875	0.512544
ANGPT1	2955.3	0.335099	0.150228	2.2306	0.0257079	0.0781871
ANGPTL1	273.385	1.33367	0.206081	6.47156	9.69964e-11	2.52595e-09
ANGPTL2	273.796	0.0569126	0.161456	0.352497	0.724466	0.836308
ANGPTL4	38.6127	1.82534	0.419663	4.34955	1.36418e-05	0.000133481
ANGPTL6	30.1169	-0.612589	0.41536	-1.47484	0.140255	0.282393
ANK1	41.5643	0.611142	0.418352	1.46083	0.144062	0.288162
ANK2	1513.37	0.213628	0.153572	1.39106	0.164207	0.316431
ANK3	2050.57	1.11186	0.151964	7.31663	2.54277e-13	9.01693e-12
ANKAR	69.5589	0.906664	0.321048	2.82408	0.00474169	0.0201994
ANKDD1A	130.768	-0.252479	0.272815	-0.925459	0.354727	0.535033
ANKDD1B	26.0372	0.225196	0.453142	0.496966	0.619213	0.761203
ANKEF1	28.9738	1.12509	0.468654	2.40067	0.0163649	0.054965
ANKFY1	3050.24	0.0627914	0.107006	0.586803	0.557336	0.714289
ANKH	8232.6	-0.333418	0.133646	-2.49479	0.0126032	0.0446605
ANKHD1	2977.61	0.00858692	0.110298	0.0778522	0.937946	0.965163
ANKHD1-EIF4EBP3	1462.18	0.014028	0.201403	0.0696517	0.944471	0.969019
ANKIB1	4704.48	0.300806	0.100812	2.98382	0.00284675	0.0133027
ANKLE1	47.6485	0.0318162	0.417867	0.0761395	0.939308	0.965973
ANKLE2	1645.44	0.199643	0.108444	1.84098	0.0656246	0.160504
ANKMY1	251.763	-0.0077363	0.1914	-0.0404196	0.967759	0.9815
ANKMY2	356.821	-0.192736	0.154366	-1.24857	0.211824	0.377313
ANKRA2	586.741	0.226871	0.148429	1.52848	0.126393	0.262149
ANKRD1	10.1284	-2.16783	0.942554	-2.29996	0.0214508	0.0679395
ANKRD10	1265.51	0.334561	0.15417	2.17008	0.0300005	0.0879543
ANKRD11	5133.3	0.378116	0.140444	2.69229	0.00709642	0.0282263
ANKRD12	1727.35	-0.0689348	0.118041	-0.583988	0.559228	0.715293
ANKRD13A	1218.58	-0.219882	0.111167	-1.97794	0.0479351	0.126211
ANKRD13B	699.974	-0.112842	0.146035	-0.772706	0.439696	0.615419
ANKRD13C	1472.93	0.554983	0.105576	5.25669	1.46669e-07	2.24723e-06
ANKRD13D	578.309	0.218958	0.15015	1.45827	0.144767	0.289072
ANKRD16	194.312	0.124388	0.19439	0.639888	0.522246	0.685362
ANKRD17	8006	0.250272	0.100002	2.50267	0.0123261	0.0439277
ANKRD18A	220.436	0.046816	0.300974	0.155549	0.876389	0.931944
ANKRD18B	395.235	0.345728	0.213544	1.619	0.105447	0.229165
ANKRD19P	27.2941	1.08044	0.474278	2.27807	0.0227226	0.0710672
ANKRD20A12P	58.2393	1.45413	0.366254	3.97026	7.17928e-05	0.000581476
ANKRD20A2	16.3163	-1.64479	0.87883	-1.87157	0.0612662	0.15253
ANKRD20A3	13.4961	0.986774	0.999767	0.987004	0.32364	0.501768
ANKRD20A8P	277.842	0.779136	0.312652	2.49202	0.0127017	0.0449884
ANKRD20A9P	19.995	0.593916	0.581995	1.02048	0.3075	0.485415
ANKRD23	132.538	0.321212	0.23505	1.36657	0.171759	0.32687
ANKRD24	108.467	0.722961	0.351672	2.05578	0.0398034	0.110055
ANKRD26	725.075	0.224658	0.166344	1.35056	0.176835	0.333369
ANKRD27	2587.53	-0.393372	0.102713	-3.82982	0.000128236	0.000962735
ANKRD28	3708.71	0.287752	0.106029	2.71391	0.0066494	0.0268049
ANKRD29	44.6262	1.91016	0.46442	4.11301	3.90533e-05	0.000340186
ANKRD30A	24.4434	0.591839	0.541523	1.09291	0.274431	0.450577
ANKRD30B	43.3476	0.497623	0.382041	1.30254	0.192733	0.354086
ANKRD31	84.7573	1.08415	0.295622	3.66737	0.000245062	0.00168853
ANKRD32	799.362	-0.692437	0.132291	-5.23418	1.65715e-07	2.51592e-06
ANKRD33B	551.385	0.772524	0.20358	3.79469	0.000147829	0.00108591
ANKRD34A	302.036	-0.2312	0.167714	-1.37854	0.168038	0.321583
ANKRD35	11.795	-1.20039	0.787418	-1.52447	0.127392	0.263643
ANKRD36	1056.73	0.608805	0.412451	1.47607	0.139926	0.282033
ANKRD36B	661.399	0.13753	0.210783	0.652472	0.514097	0.678809
ANKRD36C	889.207	0.451139	0.202808	2.22446	0.0261175	0.07916
ANKRD37	66.3382	0.624384	0.318032	1.96328	0.0496141	0.129487
ANKRD39	302.364	-0.620099	0.185617	-3.34074	0.000835544	0.00477454
ANKRD40	3354.55	0.112751	0.126509	0.891249	0.372795	0.552999
ANKRD42	453.412	-0.348896	0.166621	-2.09395	0.0362642	0.102377
ANKRD44	1673.27	-0.201786	0.135892	-1.4849	0.13757	0.278804
ANKRD45	276.722	-0.414218	0.209975	-1.9727	0.0485294	0.127352
ANKRD46	372.699	-0.465737	0.171636	-2.71351	0.00665737	0.0268298
ANKRD49	336.058	0.267658	0.17224	1.55399	0.120188	0.252672
ANKRD50	2715.75	0.103259	0.111817	0.923461	0.355767	0.535958
ANKRD52	7760.44	1.13764	0.148757	7.64762	2.04741e-14	8.14618e-13
ANKRD54	923.272	0.015358	0.128457	0.119557	0.904834	0.947404
ANKRD6	341.049	0.472975	0.188848	2.50453	0.0122615	0.0437344
ANKRD9	146.272	-0.577326	0.249262	-2.31614	0.0205507	0.0657552
ANKS1A	7332.13	0.0246606	0.154757	0.15935	0.873393	0.930395
ANKS1B	82.9667	0.244152	0.290038	0.841795	0.399903	0.578084
ANKS3	471.483	0.750413	0.183659	4.0859	4.39057e-05	0.000376765
ANKS6	1068.91	0.109028	0.120866	0.90206	0.367025	0.547309
ANKZF1	889.671	-0.0181503	0.113081	-0.160507	0.872482	0.929887
ANLN	6273.95	-1.84184	0.140164	-13.1406	1.92585e-39	8.02436e-37
ANO1	19.8006	1.45215	0.524987	2.76607	0.00567357	0.0235679
ANO10	742.507	-0.163738	0.129136	-1.26795	0.204817	0.368951
ANO3	32.037	1.00965	0.425143	2.37486	0.0175556	0.0581567
ANO4	1461.28	0.357518	0.130283	2.74416	0.00606666	0.024877
ANO6	5213.09	0.143042	0.104862	1.3641	0.172537	0.327768
ANO7	59.7761	-0.649378	0.305008	-2.12905	0.0332498	0.0955374
ANO8	291.375	-0.347593	0.211977	-1.63976	0.101054	0.222065
ANP32A	3533.23	-0.142871	0.102204	-1.3979	0.162145	0.313869
ANP32A-IT1	80.5647	0.181416	0.346894	0.522972	0.600994	0.746514
ANP32B	1821.02	-0.900845	0.120323	-7.48689	7.05256e-14	2.63812e-12
ANP32E	4005.34	-0.567561	0.120822	-4.69749	2.63378e-06	3.05543e-05
ANPEP	504.371	-0.0916611	0.143558	-0.638493	0.523153	0.686072
ANTXR1	6534.27	-0.878804	0.15215	-5.7759	7.65416e-09	1.43336e-07
ANTXR2	328.933	-0.597927	0.216368	-2.76347	0.00571907	0.0236913
ANXA1	11939	0.365138	0.130356	2.80108	0.00509326	0.0214966
ANXA11	2822.86	-0.328281	0.11137	-2.94767	0.00320177	0.0146111
ANXA13	11.7324	0.92053	0.708152	1.2999	0.193634	0.355335
ANXA2	6674.67	0.00121122	0.108679	0.011145	0.991108	0.995277
ANXA2R	19.9661	0.0659007	0.613956	0.107338	0.914521	0.95287
ANXA4	1156.79	-0.117443	0.116676	-1.00658	0.314138	0.491865
ANXA5	16971.6	-0.186654	0.0980765	-1.90315	0.0570207	0.144283
ANXA6	1869.11	-0.334217	0.152899	-2.18586	0.0288259	0.0852828
ANXA7	1229.24	-0.496587	0.150294	-3.30411	0.000952801	0.00532291
ANXA9	45.4526	-0.0914627	0.354837	-0.25776	0.796593	0.883206
AOC2	195.831	0.607438	0.204118	2.97592	0.00292112	0.0135866
AOC3	101.231	0.365611	0.273548	1.33655	0.18137	0.339469
AOX1	9.20456	1.05672	0.75416	1.40119	0.161157	0.312522
AP000289.6	12.9573	0.94763	0.63961	1.48157	0.138454	0.279893
AP000330.8	12.7671	0.650511	0.654141	0.99445	0.320004	0.497921
AP001258.4	62.2293	-0.157667	0.290182	-0.543337	0.586898	0.736006
AP1AR	723.685	-0.0592472	0.166226	-0.356425	0.721522	0.834322
AP1B1	5768.99	-0.077523	0.106089	-0.730738	0.464939	0.638743
AP1G1	4240.29	0.174818	0.139167	1.25618	0.209052	0.373397
AP1G2	202.816	-0.116026	0.194843	-0.595486	0.551519	0.709744
AP1M1	2014.55	-0.120598	0.169503	-0.711479	0.476787	0.648631
AP1S1	3723.03	-0.128642	0.148035	-0.868996	0.384849	0.563848
AP1S2	9202.34	-0.202468	0.13236	-1.52968	0.126096	0.261773
AP1S3	569.973	-0.487018	0.143878	-3.38494	0.000711932	0.00418127
AP2A1	3437.05	0.00136556	0.162944	0.00838049	0.993313	0.996348
AP2A2	1287.45	0.0211426	0.105941	0.19957	0.841817	0.911057
AP2B1	8473.31	-0.0297124	0.105751	-0.280967	0.778736	0.872045
AP2M1	5566.66	-0.189376	0.126105	-1.50173	0.133166	0.272732
AP2S1	4223.22	0.261733	0.154997	1.68863	0.0912896	0.205669
AP3B1	2876.78	-0.121012	0.101382	-1.19362	0.232626	0.403445
AP3B2	32.9869	1.17852	0.397756	2.96292	0.00304739	0.0140562
AP3D1	10112.7	0.00997221	0.0945107	0.105514	0.915968	0.953603
AP3M1	1975.86	-0.101586	0.108907	-0.932782	0.350933	0.531394
AP3M2	1171.13	-0.89103	0.116162	-7.67059	1.71203e-14	6.92197e-13
AP3S1	1204.47	-0.211065	0.132121	-1.59751	0.110151	0.236763
AP3S2	1280.94	-0.0367958	0.129533	-0.284065	0.77636	0.870683
AP4B1	527.165	0.122841	0.146381	0.83919	0.401362	0.579557
AP4E1	2054.42	0.445832	0.106269	4.19531	2.72502e-05	0.000247879
AP4M1	307.369	-0.113988	0.185263	-0.615277	0.538372	0.698942
AP4S1	74.3613	0.689145	0.297646	2.31532	0.0205953	0.0658278
AP5B1	1038.41	-0.0121331	0.145099	-0.0836199	0.933359	0.963152
AP5M1	541.323	-0.0772337	0.135621	-0.569483	0.569028	0.721755
AP5S1	401.702	-0.266317	0.21357	-1.24698	0.212405	0.377881
AP5Z1	981.063	0.47779	0.161452	2.95933	0.00308312	0.0141992
APAF1	1387.62	-0.807633	0.106998	-7.54811	4.41626e-14	1.69856e-12
APBA1	149.238	0.00586468	0.201525	0.0291015	0.976784	0.986775
APBA2	1065.82	0.0781142	0.12261	0.637096	0.524063	0.686701
APBA3	317.99	0.19623	0.187466	1.04675	0.295213	0.47354
APBB1	1505.84	-0.0987233	0.12816	-0.770314	0.441114	0.616748
APBB2	569.228	0.317174	0.150092	2.11319	0.0345845	0.0986242
APBB3	207.966	-0.329953	0.191617	-1.72194	0.0850806	0.194603
APC	3679.97	-0.0724533	0.143023	-0.506583	0.612447	0.755766
APC2	40.064	-0.328597	0.38863	-0.845527	0.397817	0.575711
APCDD1	8.49091	-0.68267	0.800633	-0.852663	0.393846	0.5719
APEH	3645.87	-0.385065	0.105663	-3.64428	0.000268146	0.0018233
APEX1	2084.54	-0.112928	0.103876	-1.08714	0.276973	0.453608
APEX2	783.299	-0.186549	0.143899	-1.29639	0.194842	0.356635
APH1A	3258.33	-0.252742	0.134831	-1.8745	0.0608609	0.151722
APH1B	181.458	0.0745932	0.18586	0.401342	0.688168	0.811077
API5	5651.42	-0.0696033	0.119039	-0.584709	0.558744	0.715028
APIP	902.548	-0.325053	0.126354	-2.57256	0.0100949	0.0376863
APITD1	206.863	-0.629042	0.195174	-3.22297	0.00126867	0.00676023
APITD1-CORT	10.7674	-1.18712	0.834338	-1.42283	0.154786	0.303184
APLF	23.3667	0.49406	0.525526	0.940126	0.347153	0.52765
APLN	18.4759	-0.385244	0.630218	-0.611287	0.54101	0.701517
APLP1	153.246	-0.841698	0.261211	-3.2223	0.00127167	0.00676419
APLP2	12193.2	-0.133478	0.127231	-1.0491	0.294134	0.47258
APMAP	6126.61	-0.0291968	0.10314	-0.28308	0.777116	0.871076
APOA1BP	2417.68	-0.223235	0.159566	-1.39902	0.161808	0.313379
APOBEC3B	492.895	-1.33684	0.145935	-9.16052	5.16482e-20	3.68916e-18
APOBEC3C	1276.51	0.017107	0.121391	0.140926	0.887929	0.93921
APOBEC3D	626.416	-0.0907636	0.185437	-0.489458	0.624517	0.764903
APOBEC3F	301.852	0.620822	0.22791	2.72398	0.00644999	0.0261415
APOBEC3G	233.776	-0.184886	0.26832	-0.689051	0.490791	0.661028
APOBEC3H	10.5052	-0.126422	0.765521	-0.165145	0.86883	0.927749
APOC1	186.979	-0.759526	0.19613	-3.87256	0.000107697	0.000831421
APOC2	166.797	-1.51386	0.262957	-5.75706	8.55895e-09	1.59881e-07
APOD	2610.92	0.0851391	0.150594	0.565356	0.571832	0.724449
APOE	1031.56	-0.194254	0.200872	-0.967051	0.333518	0.513303
APOL1	194.409	-0.408217	0.20871	-1.95591	0.0504757	0.131217
APOL2	829.12	-0.114872	0.131317	-0.874766	0.381701	0.561105
APOL3	15.4757	-0.854719	0.691659	-1.23575	0.21655	0.38341
APOL6	592.52	-0.846093	0.153927	-5.4967	3.86956e-08	6.52907e-07
APOLD1	133.99	-0.6017	0.268054	-2.2447	0.0247877	0.0760586
APOO	469.189	-1.24237	0.143744	-8.64296	5.47728e-18	3.14786e-16
APOOL	1489.3	0.0561106	0.113149	0.495899	0.619966	0.761691
APOPT1	276.928	0.587655	0.176824	3.32338	0.000889327	0.00503378
APP	27227.7	-0.0733326	0.111952	-0.655039	0.512443	0.677416
APPBP2	1780.62	-0.0730947	0.11038	-0.662209	0.507837	0.673942
APPL1	2819.97	-0.501404	0.103166	-4.86015	1.17294e-06	1.46617e-05
APPL2	1398.43	-0.0707462	0.114485	-0.617954	0.536606	0.697494
APRT	1926.31	0.124453	0.185686	0.670235	0.502708	0.669673
APTX	467.502	-0.372738	0.15027	-2.48045	0.0131217	0.0461923
AQP1	57.6149	0.378233	0.36521	1.03566	0.300362	0.478945
AQP11	13.5958	-0.72043	0.608506	-1.18393	0.23644	0.407561
AQP3	46.9809	-0.0236946	0.359347	-0.0659379	0.947427	0.97099
AQP6	11.2031	-1.09808	0.804743	-1.36451	0.172408	0.32767
AQP7P1	225.635	0.154324	0.318302	0.484836	0.627793	0.767223
AQP7P3	57.7546	0.287745	0.38287	0.751548	0.452323	0.627355
AQR	3716.64	0.201525	0.11589	1.73893	0.0820479	0.189283
AR	13.4537	0.829698	0.732726	1.13234	0.25749	0.432917
ARAF	1614.14	-0.145848	0.110638	-1.31824	0.187424	0.347212
ARAP1	3124.54	0.0211659	0.0997261	0.21224	0.83192	0.90472
ARAP2	811.12	0.33732	0.120198	2.80636	0.00501046	0.0212128
ARAP3	2147.41	0.21614	0.118037	1.83111	0.0670837	0.163247
ARC	96.0939	1.9908	0.337603	5.89686	3.70483e-09	7.38015e-08
ARCN1	9810.15	0.0405494	0.0898002	0.451551	0.651593	0.784484
AREL1	1877.04	-0.0402934	0.136463	-0.295269	0.767789	0.865927
ARF1	10899.3	-0.259365	0.110824	-2.34033	0.0192668	0.0624195
ARF3	5843.12	-0.13889	0.124835	-1.11259	0.265884	0.441305
ARF4	4511.79	-0.247349	0.127733	-1.93646	0.0528119	0.13595
ARF5	1557.5	-0.316003	0.110452	-2.86099	0.00422323	0.0183565
ARF6	2807.94	-0.138184	0.116824	-1.18284	0.236875	0.408076
ARFGAP1	2845.21	0.0262603	0.140041	0.18752	0.851253	0.916443
ARFGAP2	1781.8	-0.143552	0.143641	-0.999379	0.317611	0.495255
ARFGAP3	1196.87	-0.00811982	0.108938	-0.0745363	0.940584	0.966506
ARFGEF1	5293.89	0.173145	0.11046	1.56749	0.117001	0.247533
ARFGEF2	6585.65	-0.276592	0.0970818	-2.84906	0.00438491	0.018955
ARFIP1	1174.33	0.137889	0.140101	0.984205	0.325015	0.50343
ARFIP2	1067.37	0.199431	0.114841	1.73659	0.0824595	0.18994
ARFRP1	591.492	-0.127057	0.142044	-0.894493	0.371058	0.551488
ARG2	286.014	-0.344423	0.171739	-2.0055	0.0449093	0.120747
ARGLU1	2744.98	-0.354699	0.111944	-3.16854	0.00153205	0.0079053
ARHGAP1	2964.39	0.11473	0.145649	0.787718	0.430862	0.606711
ARHGAP10	556.206	0.389231	0.152942	2.54495	0.0109293	0.0399656
ARHGAP11A	2654.69	-1.93218	0.16947	-11.4013	4.11832e-30	7.72185e-28
ARHGAP11B	95.0055	-0.230379	0.246227	-0.935638	0.34946	0.529645
ARHGAP12	2604.78	-0.44558	0.102054	-4.36613	1.26466e-05	0.000124802
ARHGAP15	15.9774	-0.210004	0.55114	-0.381036	0.703177	0.822012
ARHGAP17	1437.48	0.00745895	0.12992	0.0574121	0.954217	0.974395
ARHGAP18	2196.61	0.347978	0.125144	2.78063	0.00542531	0.0226684
ARHGAP19	1300.38	0.27683	0.143679	1.92672	0.0540141	0.138521
ARHGAP20	575.61	0.957087	0.202928	4.71637	2.40085e-06	2.8132e-05
ARHGAP21	2115.29	-0.676493	0.138042	-4.90064	9.5523e-07	1.2257e-05
ARHGAP22	104.263	0.706886	0.238327	2.96603	0.0030167	0.0139447
ARHGAP23	465.048	0.551789	0.144147	3.82796	0.000129208	0.000969062
ARHGAP24	76.7335	-0.127907	0.277562	-0.460824	0.644925	0.778832
ARHGAP25	320.713	0.430943	0.182747	2.35814	0.0183668	0.0602584
ARHGAP26	569.255	0.185745	0.174492	1.06449	0.287106	0.464763
ARHGAP27	275.973	1.12995	0.177785	6.35569	2.0749e-10	5.17862e-09
ARHGAP28	172.841	0.618478	0.215388	2.87146	0.00408583	0.0178265
ARHGAP29	414.626	-0.386157	0.14464	-2.66977	0.00759023	0.0297578
ARHGAP31	4043.44	0.327473	0.0978172	3.3478	0.000814553	0.00467954
ARHGAP32	2170.54	0.635537	0.138266	4.59648	4.29679e-06	4.76715e-05
ARHGAP33	299.552	-0.286342	0.16214	-1.76602	0.0773919	0.180935
ARHGAP35	7711.85	0.302261	0.125328	2.41176	0.0158759	0.0536248
ARHGAP39	208.268	0.124432	0.216976	0.573484	0.566317	0.720078
ARHGAP4	57.4303	0.863329	0.349768	2.46829	0.0135759	0.0474791
ARHGAP42	1540.58	0.482371	0.111251	4.33588	1.45178e-05	0.000140133
ARHGAP44	28.0158	0.135551	0.428108	0.316628	0.751526	0.854719
ARHGAP5	14202.6	0.474326	0.106531	4.45247	8.48871e-06	8.80571e-05
ARHGAP5-AS1	731.981	0.745489	0.126409	5.89742	3.69238e-09	7.36513e-08
ARHGAP6	473.541	0.722526	0.174124	4.14949	3.33213e-05	0.000297158
ARHGDIA	12697.3	-0.201275	0.121839	-1.65198	0.0985391	0.217846
ARHGDIB	102.861	0.518729	0.241874	2.14462	0.031983	0.092597
ARHGDIG	24.0899	-1.20011	0.504721	-2.37777	0.0174179	0.0577772
ARHGEF1	3024.17	-0.517706	0.134997	-3.83496	0.000125587	0.000948065
ARHGEF10	1763.31	0.0299239	0.136582	0.219091	0.826579	0.90184
ARHGEF10L	334.602	0.354693	0.226709	1.56453	0.117694	0.24872
ARHGEF11	6707.65	0.503965	0.108216	4.65701	3.20831e-06	3.65411e-05
ARHGEF12	4763.46	-0.643067	0.108107	-5.94845	2.70688e-09	5.56971e-08
ARHGEF16	12.582	0.178156	0.664372	0.268157	0.788579	0.878059
ARHGEF17	491.246	-0.638889	0.132285	-4.82963	1.36786e-06	1.68456e-05
ARHGEF18	1354.28	0.21643	0.134451	1.60973	0.107457	0.232507
ARHGEF19	199.697	-0.0795738	0.212575	-0.374333	0.708156	0.825165
ARHGEF2	10883.9	0.532161	0.120932	4.4005	1.08001e-05	0.000108507
ARHGEF25	479.053	-0.676917	0.146564	-4.61859	3.86364e-06	4.32318e-05
ARHGEF26	695.874	-0.229433	0.145866	-1.5729	0.115742	0.245632
ARHGEF28	1375.41	0.515379	0.119544	4.3112	1.62372e-05	0.000155133
ARHGEF3	693.429	0.044659	0.127282	0.350866	0.725689	0.836818
ARHGEF34P	31.9955	0.0446123	0.43871	0.10169	0.919003	0.954907
ARHGEF35	24.0812	-0.109751	0.482857	-0.227295	0.820194	0.898228
ARHGEF37	97.1765	-0.00331007	0.298849	-0.0110761	0.991163	0.995277
ARHGEF39	328.59	-1.62815	0.16614	-9.79983	1.12771e-22	1.11287e-20
ARHGEF4	10.408	-0.668697	0.726221	-0.92079	0.35716	0.537213
ARHGEF40	1492.86	-0.164737	0.151579	-1.08681	0.277122	0.453728
ARHGEF5	173.45	0.275576	0.188939	1.45855	0.14469	0.288995
ARHGEF6	2597.39	-0.0893421	0.16602	-0.538139	0.590481	0.73884
ARHGEF7	2808.93	0.260923	0.106931	2.4401	0.0146831	0.0504112
ARHGEF9	333.568	0.105266	0.157346	0.669007	0.503491	0.67019
ARID1A	5314.62	0.186726	0.12442	1.50076	0.133417	0.273087
ARID1B	4019.88	0.173074	0.0961598	1.79986	0.0718832	0.171915
ARID2	2370.98	-0.147453	0.117041	-1.25984	0.207726	0.371825
ARID3A	451.36	0.865488	0.160284	5.3997	6.67511e-08	1.0848e-06
ARID3B	155.083	0.337895	0.219197	1.54151	0.123192	0.257185
ARID4A	623.043	0.699373	0.160043	4.3699	1.24304e-05	0.000122911
ARID4B	2264.38	0.456689	0.112707	4.052	5.07817e-05	0.000428658
ARID5A	209.484	-0.427441	0.203004	-2.10558	0.0352405	0.100109
ARID5B	3999.32	0.376598	0.122013	3.08655	0.00202496	0.00992954
ARIH1	3368.72	0.102609	0.0994664	1.0316	0.302261	0.480406
ARIH2	3160.39	-0.015675	0.107438	-0.145899	0.884001	0.9368
ARIH2OS	22.0117	-0.633382	0.477068	-1.32765	0.184292	0.343168
ARL1	1975.49	0.00650782	0.10569	0.0615747	0.950902	0.972705
ARL10	21.895	-0.619785	0.539337	-1.14916	0.25049	0.424607
ARL13B	681.728	0.121759	0.14467	0.841633	0.399993	0.578136
ARL14EP	476.505	0.304233	0.181288	1.67817	0.0933144	0.209038
ARL15	597.453	-0.958357	0.171056	-5.60259	2.11173e-08	3.70628e-07
ARL16	342.92	0.233712	0.147048	1.58936	0.11198	0.239614
ARL17A	988.307	-0.0481776	0.166945	-0.288584	0.7729	0.869063
ARL17B	31.255	-1.09515	0.619573	-1.76758	0.0771305	0.180521
ARL2	1754.26	-0.235991	0.130861	-1.80338	0.0713291	0.171016
ARL2BP	1711.11	-0.0625096	0.122672	-0.509568	0.610354	0.754269
ARL3	202.726	-0.102484	0.189595	-0.54054	0.588825	0.737435
ARL4A	322.354	0.072153	0.162101	0.445111	0.656239	0.787929
ARL4C	947.86	0.357487	0.146247	2.44441	0.0145091	0.0499051
ARL4D	437.231	-0.0986096	0.136998	-0.719789	0.471655	0.644462
ARL5A	1892.78	-0.380342	0.133155	-2.85639	0.00428485	0.0185759
ARL5B	2120.2	0.0168066	0.103765	0.161968	0.871331	0.929387
ARL6	269.328	0.016951	0.189605	0.0894017	0.928763	0.960695
ARL6IP1	4732.81	-0.859911	0.144118	-5.96671	2.4208e-09	5.02937e-08
ARL6IP4	1136.69	-0.059135	0.132934	-0.444845	0.656432	0.788033
ARL6IP5	2978.55	-0.0840885	0.118153	-0.711694	0.476654	0.648568
ARL6IP6	392.082	-0.382527	0.190043	-2.01285	0.0441305	0.119255
ARL8A	1192.73	0.317503	0.127604	2.48819	0.0128397	0.0453805
ARL8B	1626.11	-0.09509	0.106658	-0.89154	0.37264	0.552834
ARMC1	1970.29	-0.601717	0.128425	-4.68535	2.79486e-06	3.21989e-05
ARMC10	1758.65	-0.26235	0.128175	-2.0468	0.0406773	0.112018
ARMC2	48.7181	-0.522992	0.342118	-1.52869	0.126341	0.262096
ARMC5	349.706	-0.133995	0.173534	-0.772154	0.440023	0.615647
ARMC6	937.412	-0.232012	0.242516	-0.956687	0.338725	0.518563
ARMC7	225.902	0.30437	0.192816	1.57855	0.114439	0.243626
ARMC8	1437.6	0.246537	0.105081	2.34616	0.0189682	0.0617954
ARMC9	1470.75	-0.365998	0.120933	-3.02646	0.00247438	0.011779
ARMCX1	178.062	-1.01495	0.229057	-4.431	9.3796e-06	9.61025e-05
ARMCX3	897.366	0.0917631	0.158866	0.577612	0.563526	0.717989
ARMCX4	43.3611	0.181408	0.376586	0.481718	0.630006	0.76868
ARMCX5	565.888	0.272012	0.134425	2.02353	0.0430187	0.11692
ARMCX5-GPRASP2	87.2631	-0.0276678	0.373262	-0.0741245	0.940911	0.966756
ARMCX6	259.99	0.0545457	0.183218	0.29771	0.765924	0.864344
ARNT	1900.06	0.227931	0.100781	2.26165	0.0237189	0.0735119
ARNT2	5008.41	-0.364223	0.122209	-2.98032	0.00287943	0.0134427
ARNTL	239.201	0.117893	0.166303	0.708903	0.478385	0.649744
ARNTL2	48.3033	-0.785052	0.344335	-2.27991	0.0226131	0.0708135
ARPC1A	4461.57	-0.689667	0.110742	-6.22768	4.73399e-10	1.12535e-08
ARPC1B	8187.79	0.112399	0.103075	1.09046	0.275512	0.451658
ARPC2	5563.76	0.223657	0.12064	1.85392	0.0637513	0.156971
ARPC3	3323.54	0.0202919	0.0997587	0.203409	0.838815	0.90853
ARPC4	2086.13	-0.169671	0.175017	-0.969458	0.332317	0.511886
ARPC4-TTLL3	14.9598	1.33746	3.63048	0.368397	0.712578	0.828036
ARPC5	3318.31	-0.313017	0.122368	-2.55801	0.0105274	0.0388371
ARPC5L	757.029	0.516676	0.149598	3.45376	0.000552826	0.00337638
ARPP19	8948.91	-0.496642	0.128099	-3.87701	0.000105749	0.000818494
ARPP21	272.274	1.12092	0.195358	5.73777	9.59294e-09	1.77779e-07
ARRB1	1025.16	-0.122439	0.120114	-1.01936	0.308034	0.485859
ARRB2	554.928	-0.520803	0.157122	-3.31464	0.000917603	0.00515894
ARRDC1	321.014	-0.539839	0.186671	-2.89193	0.00382884	0.0169818
ARRDC2	400.861	-0.147887	0.166943	-0.885854	0.375696	0.555893
ARRDC3	2828.65	0.532469	0.129588	4.10894	3.97475e-05	0.000345831
ARRDC3-AS1	23.7163	-0.101742	0.490158	-0.20757	0.835565	0.906601
ARRDC4	592.859	1.32053	0.167846	7.86752	3.6174e-15	1.55475e-13
ARSA	393.832	-0.135558	0.162489	-0.834264	0.404132	0.581697
ARSB	1756.42	-0.177107	0.110159	-1.60773	0.107893	0.233165
ARSD	948.152	0.502985	0.168874	2.97846	0.00289701	0.013507
ARSE	176.73	0.318024	0.234184	1.35801	0.174461	0.330336
ARSG	200.48	-0.578743	0.228898	-2.52839	0.0114588	0.0414174
ARSI	18.7227	-0.723774	0.524943	-1.37877	0.167967	0.321488
ARSJ	624.343	0.497832	0.151893	3.27752	0.00104722	0.00577938
ARSK	398.856	-0.127226	0.167201	-0.760916	0.446708	0.621959
ART3	475.547	-0.0266159	0.143946	-0.184903	0.853305	0.917452
ARTN	10.8945	1.05545	0.737685	1.43076	0.152499	0.300037
ARV1	668.014	-0.291262	0.129499	-2.24915	0.0245031	0.0754715
ARVCF	87.2675	-0.549393	0.292858	-1.87597	0.0606599	0.151249
ASAH1	3616.49	-0.0698423	0.118842	-0.587689	0.556741	0.713771
ASAH2	8.88404	0.820647	0.73825	1.11161	0.266305	0.441712
ASAH2B	294.101	0.513442	0.192024	2.67385	0.00749866	0.0294913
ASAP1	5519.07	0.301888	0.107161	2.81713	0.00484542	0.0205955
ASAP1-IT2	16.5353	-0.279279	0.601846	-0.464037	0.642621	0.777239
ASAP2	2521.52	-0.240986	0.107577	-2.24013	0.0250826	0.0767521
ASAP3	458.964	-0.322596	0.182427	-1.76835	0.0770017	0.180388
ASB1	1279.24	-0.473862	0.121942	-3.88597	0.000101924	0.000795467
ASB13	416.681	-0.45169	0.200137	-2.2569	0.0240142	0.0742554
ASB16-AS1	172.487	-0.266015	0.209484	-1.26986	0.204134	0.368296
ASB2	530.319	0.0723756	0.135044	0.53594	0.592	0.740153
ASB3	613.581	0.000756635	0.131953	0.00573412	0.995425	0.99702
ASB4	62.5569	0.203168	0.353623	0.574533	0.565607	0.719651
ASB6	894.203	0.420052	0.163258	2.57293	0.0100842	0.0376558
ASB7	863.705	-0.0208953	0.117166	-0.178339	0.858457	0.920737
ASB8	565.533	0.0303771	0.132251	0.229693	0.81833	0.896702
ASB9	630.68	-0.236383	0.175464	-1.34719	0.177919	0.33477
ASCC1	558.93	-0.151215	0.141012	-1.07236	0.28356	0.461182
ASCC2	2279.59	0.227722	0.0997337	2.2833	0.0224127	0.0703621
ASCC3	6066.8	0.0859202	0.120163	0.715028	0.474592	0.647112
ASF1A	958.381	0.676358	0.208475	3.24432	0.00117732	0.006357
ASF1B	397.298	-1.79111	0.243198	-7.36485	1.77353e-13	6.41034e-12
ASH1L	4716.02	-0.21426	0.139139	-1.5399	0.123584	0.257698
ASH1L-AS1	90.6702	-0.219642	0.26721	-0.821981	0.411088	0.587884
ASH2L	2560.47	-0.0429805	0.105118	-0.408877	0.68263	0.8069
ASIC1	933.866	-0.143022	0.135096	-1.05866	0.289753	0.467645
ASIC2	28.5925	-0.422079	0.426355	-0.989971	0.322188	0.500033
ASIC3	65.2308	0.590307	0.39049	1.51171	0.130609	0.268889
ASIC4	11.5615	1.21443	0.680759	1.78394	0.074434	0.17605
ASL	947.262	-0.270819	0.121356	-2.2316	0.0256415	0.0780485
ASMTL	409.906	-0.0359013	0.174457	-0.205788	0.836956	0.907237
ASMTL-AS1	87.2075	-0.343163	0.275017	-1.24779	0.212108	0.377507
ASNA1	1891.44	-0.0192288	0.159462	-0.120586	0.904019	0.946881
ASNS	1319.62	-0.727152	0.209725	-3.46717	0.000525962	0.00323836
ASNSD1	997.027	-0.415578	0.120685	-3.4435	0.000574244	0.00348308
ASPH	14647.6	-0.0253375	0.115999	-0.218429	0.827095	0.901957
ASPHD1	171.732	0.0250417	0.245736	0.101905	0.918832	0.954862
ASPHD2	126.75	0.234802	0.209921	1.11853	0.263342	0.438709
ASPM	5441.56	-1.56309	0.175157	-8.92393	4.50015e-19	2.86247e-17
ASPSCR1	790.595	-0.0541991	0.139953	-0.387267	0.698559	0.819135
ASRGL1	71.759	-0.434157	0.303989	-1.4282	0.153234	0.301069
ASTE1	249.609	-0.212672	0.189441	-1.12263	0.261595	0.437108
ASTN2	253.028	0.46249	0.174812	2.64564	0.00815362	0.0316032
ASUN	2673.96	0.187261	0.109284	1.71353	0.0866158	0.197362
ASXL1	2856.41	-0.531916	0.133783	-3.97596	7.00967e-05	0.00057051
ASXL2	4396.12	0.269393	0.13509	1.99418	0.0461324	0.122823
ATAD1	3192.48	0.0294197	0.109187	0.269443	0.787589	0.877168
ATAD2	2380.88	-1.37873	0.135336	-10.1874	2.25619e-24	2.68594e-22
ATAD2B	798.601	0.626911	0.124853	5.02118	5.13553e-07	6.98543e-06
ATAD3A	1954.01	0.0864218	0.133848	0.645674	0.518491	0.682105
ATAD3B	1213	0.635924	0.194059	3.27695	0.00104933	0.00578676
ATAD5	767.333	-0.847143	0.126941	-6.67351	2.49761e-11	7.12248e-10
ATAT1	424.862	0.0123668	0.162434	0.0761343	0.939312	0.965973
ATE1	2037.39	-0.0241189	0.105461	-0.228699	0.819103	0.897287
ATF1	615.335	-0.645329	0.143587	-4.49434	6.97873e-06	7.3823e-05
ATF2	1810.12	0.14121	0.109796	1.28611	0.198403	0.361171
ATF3	269.042	0.613274	0.237286	2.58454	0.00975097	0.0366211
ATF4	7023.85	0.319499	0.150693	2.12019	0.0339898	0.0972805
ATF5	493.53	0.400456	0.200735	1.99495	0.0460486	0.122769
ATF6	4014.56	-0.054811	0.100566	-0.545025	0.585737	0.735236
ATF6B	1354.46	-0.444166	0.113272	-3.92122	8.81e-05	0.000698837
ATF7	1543.42	0.0896454	0.128768	0.696178	0.486317	0.657363
ATF7IP	4160.84	0.0461795	0.111709	0.413392	0.67932	0.804625
ATF7IP2	290.336	0.583348	0.183641	3.17656	0.00149031	0.00772037
ATG10	187.162	-0.252837	0.19832	-1.27489	0.202347	0.366393
ATG12	1416.14	0.393539	0.109388	3.59765	0.000321099	0.00211941
ATG13	2604.3	0.147273	0.133972	1.09928	0.271648	0.447279
ATG14	746.352	0.129655	0.150842	0.859542	0.390041	0.568191
ATG16L1	1544.38	0.474883	0.126845	3.7438	0.000181259	0.00129102
ATG16L2	175.122	-0.713337	0.223323	-3.19419	0.00140225	0.00735445
ATG2A	1857.22	0.101009	0.121916	0.828514	0.407379	0.584698
ATG2B	1778.73	-0.0305308	0.125722	-0.242844	0.808126	0.890659
ATG3	1553.57	-0.175354	0.102165	-1.71638	0.086092	0.196467
ATG4A	272.155	0.144459	0.166732	0.866414	0.386263	0.564946
ATG4B	1110.97	0.0695315	0.117883	0.589834	0.555302	0.7129
ATG4C	541.269	-0.394107	0.134339	-2.93367	0.00334977	0.0151665
ATG4D	732.458	0.414938	0.163682	2.53503	0.0112439	0.0408175
ATG5	547.22	-0.568571	0.1459	-3.897	9.73928e-05	0.000764865
ATG7	454.182	-0.0192852	0.175045	-0.110172	0.912273	0.951709
ATG9A	3352.3	-0.0613357	0.14166	-0.432979	0.66503	0.79454
ATG9B	8.47325	-0.779339	0.791784	-0.984281	0.324977	0.503424
ATHL1	634.771	-0.254239	0.168621	-1.50776	0.131617	0.270371
ATIC	5886.65	-0.0388557	0.0892889	-0.435168	0.66344	0.793324
ATL1	26.1519	0.73744	0.470452	1.56752	0.116994	0.247533
ATL2	2036.44	-0.14456	0.114438	-1.26321	0.206512	0.370492
ATL3	3544.87	0.46943	0.105719	4.44036	8.98098e-06	9.24603e-05
ATM	7343.86	0.456273	0.115564	3.94823	7.87297e-05	0.000632875
ATMIN	2313.84	0.527979	0.12582	4.1963	2.7131e-05	0.000246945
ATN1	5505.57	0.290159	0.108542	2.67324	0.00751217	0.0295213
ATOH8	395.391	-1.0745	0.206229	-5.21021	1.8863e-07	2.83512e-06
ATOX1	2682.44	-0.19133	0.111805	-1.71129	0.0870281	0.198181
ATP10A	233.644	-1.04013	0.187137	-5.55813	2.72678e-08	4.68519e-07
ATP10B	865.874	0.483521	0.140975	3.42984	0.000603939	0.00363235
ATP10D	559.447	0.536068	0.153101	3.5014	0.000462823	0.00291206
ATP11A	4985.15	-0.191946	0.133784	-1.43474	0.151361	0.298932
ATP11B	3874.53	-0.302003	0.114416	-2.63952	0.00830224	0.032088
ATP11C	884.96	-0.267263	0.125885	-2.12308	0.0337471	0.0967519
ATP13A1	4970.17	0.277063	0.112428	2.46435	0.0137264	0.0478779
ATP13A2	4264.94	0.068622	0.12739	0.538676	0.590111	0.738614
ATP13A3	7134.3	-0.288571	0.116827	-2.47007	0.0135085	0.0472988
ATP1A1	52102.7	0.0503137	0.104603	0.480996	0.630519	0.769048
ATP1A1OS	24.381	-0.987544	0.498518	-1.98096	0.0475957	0.125494
ATP1A3	19.3011	-1.12132	0.570896	-1.96415	0.0495132	0.1293
ATP1B1	2124.99	-0.349286	0.100341	-3.48097	0.000499592	0.00310434
ATP1B2	90.2651	-0.217984	0.343697	-0.634235	0.525928	0.688027
ATP1B3	8634.63	0.0556286	0.111182	0.500339	0.616836	0.759588
ATP2A1	133.864	0.509313	0.255176	1.99593	0.0459416	0.122707
ATP2A2	18972.5	-0.141444	0.116089	-1.21841	0.223067	0.39185
ATP2A3	18.4073	-0.0418932	0.529471	-0.0791228	0.936935	0.964719
ATP2B1	3955.57	0.205734	0.114352	1.79913	0.0719976	0.172006
ATP2B4	16656.6	0.393353	0.12695	3.09848	0.00194517	0.00962322
ATP2C1	3467.62	0.15226	0.139293	1.09309	0.274353	0.450564
ATP5A1	15372	-0.882163	0.120978	-7.29193	3.05557e-13	1.0759e-11
ATP5B	24678.9	-0.485346	0.133844	-3.62621	0.000287608	0.00192939
ATP5C1	3366.64	-0.462118	0.119565	-3.86498	0.000111096	0.000855025
ATP5D	2694.99	-0.115099	0.135852	-0.847238	0.396862	0.574663
ATP5E	3910.02	-0.0627949	0.0958531	-0.655115	0.512393	0.677411
ATP5F1	5672.71	-0.359202	0.1207	-2.976	0.00292039	0.0135866
ATP5G1	1353.73	-0.615745	0.130276	-4.72646	2.28468e-06	2.6942e-05
ATP5G2	4413.59	-0.286712	0.122516	-2.3402	0.0192737	0.0624282
ATP5G3	3468.36	-1.06072	0.137575	-7.71012	1.25699e-14	5.1657e-13
ATP5H	2366.64	-0.188768	0.136461	-1.38331	0.16657	0.319631
ATP5I	582.372	-0.0773579	0.146703	-0.527311	0.597978	0.744124
ATP5J	1402.77	-0.221554	0.13044	-1.69852	0.08941	0.202499
ATP5J2	3281.16	-1.17842	0.117203	-10.0546	8.77203e-24	9.67504e-22
ATP5J2-PTCD1	70.795	-0.32411	0.420732	-0.770349	0.441093	0.616748
ATP5L	1526.96	-0.38584	0.110735	-3.48437	0.000493298	0.00307159
ATP5O	2677.12	-0.333098	0.0976608	-3.41077	0.000647804	0.00385139
ATP5S	210.41	-0.434503	0.185564	-2.34153	0.019205	0.062263
ATP5SL	787.219	-0.186215	0.129033	-1.44315	0.148978	0.295709
ATP6AP1	3057.31	-0.0275572	0.130593	-0.211015	0.832875	0.905009
ATP6AP1L	15.2413	-0.672961	0.73102	-0.920578	0.357271	0.537213
ATP6AP2	5430.52	0.0277257	0.102894	0.269458	0.787577	0.877168
ATP6V0A1	1278.15	-0.264491	0.107423	-2.46214	0.0138113	0.048067
ATP6V0A2	989.663	0.562011	0.127181	4.41897	9.91727e-06	0.000100991
ATP6V0A4	126.21	0.599924	0.315132	1.90373	0.056946	0.144143
ATP6V0B	1715.58	-0.0392702	0.198757	-0.197579	0.843374	0.912096
ATP6V0C	3965.49	-0.189405	0.115528	-1.63947	0.101116	0.222134
ATP6V0D1	1220.07	-0.225653	0.173702	-1.29908	0.193916	0.355635
ATP6V0D2	8.29139	-1.53728	0.852904	-1.80241	0.0714807	0.171252
ATP6V0E1	1586.19	-0.0304691	0.126179	-0.241476	0.809186	0.890938
ATP6V0E2	954.348	-0.988328	0.16884	-5.85364	4.80915e-09	9.42971e-08
ATP6V0E2-AS1	87.9637	-0.32325	0.281455	-1.14849	0.250765	0.424881
ATP6V1A	5290.12	-0.00936006	0.137012	-0.0683154	0.945535	0.969646
ATP6V1B1	14.8371	0.271407	0.654973	0.414379	0.678597	0.804088
ATP6V1B2	5352.83	-0.517014	0.114537	-4.51396	6.36281e-06	6.76415e-05
ATP6V1C1	3117.52	0.0898951	0.153309	0.586365	0.55763	0.714483
ATP6V1D	965.54	-0.277963	0.12721	-2.18508	0.0288828	0.0854185
ATP6V1E1	2858.44	-0.152152	0.121623	-1.25102	0.210929	0.376096
ATP6V1E2	320.441	-0.0177066	0.190538	-0.0929292	0.92596	0.959014
ATP6V1F	2394.74	-0.115432	0.121184	-0.95253	0.340828	0.520826
ATP6V1G1	1338.28	0.196686	0.119977	1.63937	0.101136	0.222147
ATP6V1G2	18.3372	-0.590517	0.537732	-1.09816	0.272134	0.447851
ATP6V1H	1490.75	-0.296649	0.128092	-2.3159	0.0205637	0.0657827
ATP7A	1063.14	0.385827	0.137862	2.79865	0.00513171	0.0216388
ATP7B	411.641	0.25279	0.158392	1.59598	0.110492	0.237244
ATP8A1	42.6588	0.0940337	0.383278	0.245341	0.806192	0.889756
ATP8B1	11.167	-0.927245	0.780734	-1.18766	0.234968	0.40577
ATP8B2	6991.22	-0.00513031	0.100124	-0.0512393	0.959135	0.977512
ATP8B3	70.4672	-0.602475	0.306055	-1.96852	0.0490087	0.128273
ATP8B4	12.7685	1.18529	0.705016	1.68123	0.0927182	0.207915
ATP9A	4767.97	0.123087	0.117794	1.04494	0.296051	0.474492
ATP9B	460.711	0.599988	0.158712	3.78036	0.000156601	0.00114307
ATPAF1	979.123	-0.25664	0.124903	-2.05471	0.0399071	0.110281
ATPAF2	394.039	-0.0370797	0.167628	-0.221203	0.824935	0.901138
ATPIF1	602.228	-0.174041	0.210096	-0.828392	0.407449	0.584698
ATR	3423.1	0.120389	0.118991	1.01175	0.311657	0.489411
ATRAID	2348.32	-0.184638	0.130741	-1.41224	0.15788	0.307554
ATRIP	380.008	-0.145959	0.185176	-0.78822	0.430568	0.606572
ATRN	6752.72	-0.209124	0.101384	-2.06269	0.0391418	0.108627
ATRNL1	108.395	-0.978575	0.269985	-3.62455	0.000289461	0.00194009
ATRX	4123.72	0.284639	0.131036	2.17221	0.0298398	0.0875752
ATXN1	3850.01	0.846466	0.130087	6.50694	7.66992e-11	2.01604e-09
ATXN10	2408.03	-0.346096	0.111507	-3.1038	0.0019105	0.00949554
ATXN1L	2188.55	0.10204	0.118441	0.861522	0.388951	0.567425
ATXN2	2226.48	0.335076	0.151832	2.20688	0.0273224	0.0819016
ATXN2L	6783.05	0.0250529	0.0906921	0.276241	0.782363	0.874315
ATXN3	524.358	0.11333	0.130482	0.868551	0.385093	0.564046
ATXN7	1391.07	-0.0363349	0.117403	-0.30949	0.756949	0.858305
ATXN7L1	544.672	0.273897	0.175305	1.56241	0.118192	0.24942
ATXN7L2	260.751	0.0986779	0.179621	0.549369	0.582752	0.733206
ATXN7L3	1977.79	0.102519	0.150117	0.682926	0.494654	0.663668
ATXN7L3B	3026.98	-0.034668	0.126564	-0.273917	0.784149	0.875296
AUH	177.132	-0.508147	0.214141	-2.37296	0.0176463	0.0583798
AUNIP	303.825	-0.17896	0.200135	-0.894199	0.371216	0.551583
AUP1	6723.79	0.327166	0.122237	2.67649	0.00743982	0.0293368
AURKA	1661.04	-1.48148	0.153111	-9.67584	3.81954e-22	3.51491e-20
AURKAIP1	2334.33	-0.0255739	0.120309	-0.212568	0.831664	0.904507
AURKAPS1	97.0476	0.573107	0.258925	2.21341	0.0268697	0.0808191
AURKB	888.383	-1.93618	0.145226	-13.3321	1.50562e-40	7.52812e-38
AURKC	9.45919	0.993071	0.771294	1.28754	0.197906	0.360599
AVEN	273.145	-0.18452	0.173156	-1.06563	0.28659	0.46439
AVIL	23.4888	1.27213	0.482002	2.63925	0.00830886	0.0321053
AVL9	3315.16	0.12891	0.101781	1.26654	0.205319	0.369359
AVPI1	178.331	-0.367765	0.201866	-1.82182	0.0684817	0.165735
AXDND1	32.7307	0.464127	0.451225	1.02859	0.30367	0.481711
AXIN1	1017.93	0.293575	0.130837	2.24383	0.0248431	0.0761886
AXIN2	43.022	0.652843	0.380488	1.71581	0.0861974	0.196648
AXL	1062.95	-0.0430722	0.187175	-0.230117	0.818001	0.89652
AZGP1	259.055	0.370897	0.21574	1.71919	0.0855801	0.195567
AZI1	644.542	-0.375879	0.1726	-2.17774	0.0294253	0.0866299
AZI2	734.316	0.216196	0.139333	1.55165	0.120746	0.253561
AZIN1	6829.45	-0.422874	0.113509	-3.72545	0.000194966	0.00137623
B2M	12360.5	-0.26008	0.133131	-1.95357	0.0507515	0.131799
B3GALNT2	2258.52	0.173547	0.116596	1.48844	0.136634	0.277277
B3GALT1	243.805	0.157802	0.198119	0.796502	0.42574	0.601838
B3GALT2	56.8399	0.209106	0.392897	0.532215	0.594577	0.742374
B3GALT4	28.1005	-0.316742	0.48025	-0.659536	0.509552	0.675261
B3GALT6	693.264	-0.173952	0.138331	-1.25751	0.208571	0.373025
B3GALTL	512.28	-0.353891	0.197216	-1.79443	0.0727444	0.173311
B3GAT1	465.51	0.130551	0.136699	0.955021	0.339567	0.519481
B3GAT3	1304.63	-0.234814	0.132724	-1.76919	0.0768621	0.180146
B3GNT1	936.439	-0.932452	0.148713	-6.27013	3.60741e-10	8.69954e-09
B3GNT2	1159.16	0.0117645	0.148879	0.0790206	0.937016	0.964735
B3GNT5	865.76	-0.616408	0.140834	-4.37684	1.20413e-05	0.0001193
B3GNT7	5369.63	0.295634	0.147827	1.99986	0.0455154	0.121851
B3GNT9	24.2077	1.05829	0.51571	2.05211	0.0401586	0.110833
B3GNTL1	186.07	-0.150353	0.207138	-0.72586	0.467924	0.641402
B4GALNT1	596.585	0.448598	0.186286	2.40811	0.0160353	0.054088
B4GALNT3	118.8	-0.562506	0.266842	-2.10801	0.0350299	0.0996677
B4GALNT4	234.278	0.227987	0.203983	1.11768	0.263705	0.439152
B4GALT1	733.513	-1.36204	0.136523	-9.97662	1.92929e-23	2.0671e-21
B4GALT2	1870.61	-0.164172	0.123051	-1.33417	0.182147	0.340503
B4GALT3	1629.63	0.29067	0.141231	2.05812	0.0395784	0.109568
B4GALT4	908.826	0.0845103	0.144736	0.583894	0.559292	0.715293
B4GALT5	4092.34	-0.455548	0.131245	-3.47096	0.000518594	0.00319988
B4GALT6	7122.43	0.544092	0.11915	4.56646	4.96022e-06	5.42706e-05
B4GALT7	531.583	0.214243	0.164642	1.30126	0.193169	0.354709
B9D1	216.847	-0.632423	0.219039	-2.88726	0.00388615	0.017178
B9D2	36.395	-0.743565	0.39892	-1.86394	0.0623295	0.154631
BAALC	2204.51	-0.26148	0.176251	-1.48356	0.137924	0.279218
BABAM1	2562.18	0.114139	0.104229	1.09509	0.273479	0.449406
BACE1	2047.36	-0.0239423	0.115388	-0.207494	0.835624	0.906601
BACE1-AS	67.2546	0.664649	0.299621	2.2183	0.0265346	0.0800682
BACE2	10952.2	0.107516	0.106597	1.00862	0.313157	0.490842
BACH1	3719.29	0.502467	0.107165	4.68873	2.74902e-06	3.17216e-05
BACH2	67.6457	0.950502	0.302712	3.13995	0.00168977	0.00858333
BAD	287.37	-0.17416	0.210117	-0.82887	0.407178	0.584466
BAG1	483.072	0.441151	0.175446	2.51445	0.0119217	0.042812
BAG2	1222.18	0.238427	0.181771	1.31169	0.189625	0.349999
BAG3	1898.46	-0.0879494	0.115855	-0.75913	0.447775	0.622947
BAG4	2323.37	0.0287024	0.117121	0.245066	0.806405	0.889876
BAG5	1104.23	0.0898882	0.156137	0.5757	0.564818	0.718903
BAG6	9596.13	-0.248823	0.0979806	-2.53951	0.0111007	0.0404249
BAGE2	2341.59	0.439121	0.140922	3.11605	0.00183294	0.00915859
BAHCC1	4400.7	-0.357734	0.140498	-2.54619	0.0108905	0.0398529
BAHD1	1112.25	-0.249234	0.143977	-1.73107	0.0834401	0.191728
BAI1	151.282	-0.392572	0.31812	-1.23404	0.217189	0.384069
BAI2	322.215	-1.42697	0.164562	-8.67131	4.27167e-18	2.48353e-16
BAIAP2	827.195	0.203883	0.13778	1.47976	0.138936	0.280452
BAIAP2-AS1	447.535	-0.288928	0.139227	-2.07523	0.0379656	0.106132
BAIAP2L1	1829.33	0.418551	0.102289	4.09185	4.27937e-05	0.000367854
BAIAP2L2	607.127	-0.354602	0.255269	-1.38913	0.164793	0.317112
BAIAP3	83.3641	-0.394939	0.297479	-1.32762	0.184304	0.343168
BAK1	1438.39	0.570447	0.183979	3.10062	0.00193118	0.00956883
BAMBI	4127.13	0.625658	0.100682	6.21419	5.15896e-10	1.21292e-08
BANF1	2393.37	-0.387246	0.0986066	-3.92718	8.59474e-05	0.000685386
BANP	579.29	0.230439	0.126457	1.82228	0.0684129	0.165622
BAP1	2607.35	-0.109957	0.131737	-0.834668	0.403905	0.58166
BARD1	466.547	-1.21991	0.149223	-8.17505	2.9575e-16	1.44503e-14
BARX1	16.6985	-0.498475	0.59914	-0.831983	0.405418	0.582833
BASP1	14.5522	3.4277	0.779354	4.39813	1.09188e-05	0.000109261
BATF2	66.4014	0.213359	0.290044	0.735609	0.461969	0.63632
BATF3	89.0071	-0.177799	0.304951	-0.583044	0.559864	0.715756
BAX	1755.05	0.198338	0.117785	1.6839	0.0922013	0.207008
BAZ1A	2013.16	0.0501304	0.130636	0.383741	0.70117	0.820978
BAZ1B	6395.99	0.00830543	0.107439	0.0773037	0.938382	0.965414
BAZ2A	7349.6	0.615613	0.0960986	6.40606	1.49333e-10	3.78537e-09
BAZ2B	1062.45	0.43416	0.165606	2.62165	0.00875053	0.0336128
BBC3	460.875	0.379812	0.204091	1.86099	0.0627456	0.155337
BBIP1	219.42	-0.607921	0.171884	-3.53681	0.000404984	0.002585
BBS1	298.281	-0.225488	0.17303	-1.30317	0.192517	0.353804
BBS10	929.151	0.0304914	0.131649	0.231611	0.81684	0.895854
BBS12	234.115	-0.150709	0.168057	-0.896768	0.369842	0.550252
BBS2	740.662	-0.386448	0.136715	-2.82667	0.00470344	0.0200887
BBS4	734.993	-0.0310646	0.135768	-0.228807	0.819019	0.89726
BBS5	580.923	-0.0975495	0.13853	-0.704175	0.481324	0.652377
BBS7	544.388	0.173764	0.162203	1.07127	0.284046	0.461613
BBS9	360.937	-0.78242	0.161543	-4.84343	1.2762e-06	1.58468e-05
BBX	5713.18	0.282586	0.104701	2.69897	0.00695541	0.0278068
BCAM	229.879	-0.0200229	0.253641	-0.0789416	0.937079	0.964735
BCAN	17.3272	-0.883818	0.595435	-1.48432	0.137723	0.278943
BCAP29	2881.69	-0.297951	0.136379	-2.18472	0.028909	0.0854623
BCAP31	5307.33	-0.0317291	0.136165	-0.233019	0.815747	0.895145
BCAR1	1237.86	0.0758682	0.155153	0.488989	0.62485	0.765011
BCAR3	775.95	0.662896	0.190502	3.47974	0.000501907	0.00311615
BCAS2	1041.4	0.154873	0.112509	1.37654	0.168655	0.322353
BCAS3	764.982	0.0492319	0.140985	0.349199	0.72694	0.83766
BCAS4	29.2643	0.687294	0.429045	1.60192	0.109174	0.235289
BCAT1	499.966	0.453211	0.148202	3.05805	0.00222779	0.010749
BCAT2	708.727	-0.9015	0.130912	-6.8863	5.72604e-12	1.75287e-10
BCCIP	1673.09	0.478499	0.11624	4.11647	3.84727e-05	0.00033568
BCDIN3D	241.475	0.695285	0.16704	4.1624	3.14922e-05	0.000283033
BCDIN3D-AS1	52.0763	-1.14834	0.44851	-2.56035	0.0104568	0.0386621
BCHE	1209.81	0.126559	0.145396	0.870444	0.384058	0.563355
BCKDHA	1110.48	-0.204894	0.164079	-1.24876	0.211755	0.377235
BCKDHB	526.808	-0.211242	0.137691	-1.53417	0.124987	0.259826
BCKDK	1506.46	-0.411357	0.141428	-2.90859	0.00363059	0.0162332
BCL10	734.807	0.464164	0.150872	3.07655	0.00209414	0.0102054
BCL11A	12.4309	-0.902863	0.754373	-1.19684	0.231369	0.401869
BCL2	507.69	-1.26004	0.154286	-8.16692	3.16364e-16	1.53575e-14
BCL2A1	466.774	-0.404925	0.169271	-2.39217	0.0167489	0.0559916
BCL2L1	562.829	-2.25253	0.150793	-14.9379	1.86841e-50	1.86841e-47
BCL2L11	1005.85	0.386269	0.117045	3.30017	0.000966258	0.00537895
BCL2L12	478.197	-0.586501	0.169176	-3.46681	0.000526674	0.00324027
BCL2L13	3442.8	0.246751	0.0944913	2.61136	0.00901821	0.0344572
BCL2L2	741.228	0.0754253	0.129747	0.581326	0.561021	0.716617
BCL2L2-PABPN1	1249.15	0.0577867	0.167141	0.345736	0.729541	0.839261
BCL3	467.443	0.0785163	0.164629	0.476929	0.633413	0.771138
BCL6	1502.19	0.413588	0.150166	2.7542	0.00588365	0.0242658
BCL7A	81.3338	-0.985665	0.270906	-3.63839	0.000274343	0.0018609
BCL7B	1044.33	0.331591	0.124595	2.66136	0.00778264	0.0304009
BCL7C	596.358	-0.239113	0.172455	-1.38653	0.165585	0.318229
BCL9	3604.88	0.132823	0.122482	1.08443	0.278176	0.454887
BCL9L	2691.8	0.0468044	0.119401	0.391992	0.695064	0.81657
BCLAF1	8103.53	-0.144175	0.143448	-1.00506	0.314866	0.492439
BCO2	15.7361	0.56984	0.669015	0.851759	0.394348	0.572404
BCOR	2405.94	0.235348	0.134276	1.75271	0.0796511	0.185031
BCORL1	810.316	-0.163361	0.138158	-1.18242	0.23704	0.408287
BCR	1209.46	-0.343037	0.133479	-2.56996	0.0101709	0.0378853
BCS1L	802.737	-0.221904	0.125814	-1.76374	0.0777759	0.181635
BCYRN1	290.201	0.650583	0.23331	2.78849	0.00529538	0.0222125
BDH1	136.958	-0.493625	0.250584	-1.9699	0.0488498	0.127991
BDH2	291.064	-0.0520089	0.178336	-0.291633	0.770567	0.86756
BDKRB2	32.2685	0.246988	0.485413	0.508821	0.610878	0.754729
BDNF	12.1206	0.844764	0.765008	1.10425	0.269483	0.444886
BDP1	3805.4	0.67077	0.159007	4.21849	2.45939e-05	0.000226324
BECN1	4673.73	0.120089	0.103596	1.1592	0.246376	0.41953
BEGAIN	11.7168	0.619152	0.680575	0.909748	0.362955	0.543129
BEND3	449.842	-0.136498	0.224435	-0.608186	0.543064	0.702905
BEND6	35.8698	0.666617	0.390318	1.70788	0.0876585	0.199314
BEND7	109.09	1.15639	0.282097	4.09927	4.14461e-05	0.000357891
BEST1	989.583	-0.718761	0.427007	-1.68326	0.0923256	0.207225
BET1	572.469	0.144566	0.12556	1.15137	0.24958	0.423546
BET1L	1076.23	-0.104217	0.109481	-0.951918	0.341139	0.520981
BEX2	21.2813	0.337702	0.510621	0.661355	0.508385	0.67437
BEX4	19.6194	-0.321571	0.549424	-0.585288	0.558354	0.714848
BFAR	3509.95	-0.108134	0.0995222	-1.08654	0.277242	0.45385
BFSP1	328.061	1.10988	0.276834	4.00921	6.09228e-05	0.00050405
BGN	323.739	-0.850795	0.593761	-1.43289	0.151889	0.299426
BHLHB9	57.7194	-0.17716	0.328918	-0.538615	0.590153	0.738614
BHLHE40	1820.85	-0.182599	0.129328	-1.41191	0.157976	0.307666
BHLHE41	618.025	0.0209356	0.169137	0.123779	0.90149	0.945306
BICC1	814.063	-0.110901	0.139459	-0.795219	0.426486	0.602551
BICD1	1614.73	0.245488	0.145601	1.68603	0.0917895	0.206406
BICD2	2060.83	0.177191	0.107653	1.64594	0.0997753	0.219842
BID	528.637	-0.0291667	0.16078	-0.181407	0.856048	0.919581
BIK	8.02937	0.777972	0.886467	0.877609	0.380156	0.559837
BIN1	321.864	0.503666	0.16108	3.1268	0.00176721	0.00890434
BIN3	2593.9	-0.335116	0.138058	-2.42735	0.0152095	0.051859
BIN3-IT1	114.969	-0.728893	0.355735	-2.04898	0.0404644	0.111472
BIRC2	2332.85	0.361863	0.12788	2.8297	0.00465915	0.0199621
BIRC3	282.053	1.65546	0.279278	5.92763	3.0733e-09	6.26352e-08
BIRC5	1540.93	-2.0297	0.159352	-12.7372	3.67329e-37	1.31189e-34
BIRC6	9282.22	0.291242	0.133487	2.1818	0.0291242	0.0859291
BIVM	1209.33	-0.489156	0.121525	-4.02514	5.69414e-05	0.000475039
BIVM-ERCC5	511.526	0.172986	0.217957	0.793671	0.427387	0.603313
BLACAT1	170.944	-0.283276	0.222193	-1.27491	0.202341	0.366393
BLCAP	1288.52	0.173995	0.139941	1.24335	0.21374	0.379735
BLID	59.7935	0.88933	0.383713	2.3177	0.0204657	0.0655533
BLM	786.689	-1.34097	0.140357	-9.55399	1.2479e-21	1.06355e-19
BLMH	2342.49	-0.166622	0.114823	-1.45112	0.146745	0.292196
BLOC1S1	607.003	-0.547647	0.198	-2.7659	0.00567661	0.0235738
BLOC1S1-RDH5	16.9656	0.323846	0.642909	0.50372	0.614458	0.757655
BLOC1S2	653.051	0.241019	0.147329	1.63593	0.101855	0.223366
BLOC1S3	440.027	0.190172	0.143544	1.32483	0.185227	0.344312
BLOC1S4	466.804	0.407416	0.166291	2.45001	0.0142851	0.0493321
BLOC1S5	600.737	0.289832	0.142292	2.03688	0.0416623	0.113977
BLOC1S6	3321.61	-0.122528	0.0936618	-1.3082	0.190807	0.35148
BLVRA	814.357	-0.418976	0.143139	-2.92706	0.00342184	0.0154229
BLVRB	427.663	0.560799	0.163359	3.43293	0.000597097	0.00359842
BLZF1	861.381	0.380469	0.133133	2.8578	0.00426586	0.0185142
BMF	730.876	-0.379051	0.149162	-2.54121	0.0110471	0.0403079
BMI1	1200.17	-0.244127	0.18559	-1.31541	0.188372	0.34833
BMP1	1306.01	0.206336	0.129767	1.59006	0.111822	0.23938
BMP2	993.887	1.06232	0.230972	4.59935	4.23804e-06	4.70893e-05
BMP2K	532.808	0.55451	0.162231	3.41802	0.000630774	0.00376057
BMP6	215.749	-0.250224	0.23594	-1.06054	0.288899	0.466568
BMP7	102.929	-0.364581	0.316596	-1.15157	0.2495	0.423519
BMP8A	13.0488	0.652827	0.67957	0.960646	0.33673	0.51651
BMP8B	324.079	-0.473862	0.159497	-2.97098	0.00296853	0.0137729
BMPR1A	1065.76	-0.0342983	0.167105	-0.205251	0.837376	0.90743
BMPR1B	350.912	-0.680317	0.185858	-3.66042	0.000251807	0.00172944
BMPR2	2151.81	0.182924	0.142596	1.28281	0.199557	0.362656
BMS1	2275.04	0.308593	0.120179	2.56778	0.0102351	0.0380395
BMS1P2	51.6673	0.246394	0.384274	0.641193	0.521397	0.684607
BMS1P20	483.321	0.218988	0.151556	1.44493	0.148478	0.294832
BMS1P4	92.6836	0.815832	0.268038	3.04372	0.00233676	0.0112029
BMS1P5	104.697	0.501617	0.308108	1.62805	0.103513	0.225847
BMS1P6	199.859	0.454377	0.239427	1.89777	0.057727	0.145555
BNC1	18.2154	0.530937	0.552751	0.960535	0.336786	0.516543
BNC2	1349.47	-0.059898	0.156297	-0.383231	0.701548	0.821102
BNIP1	313.258	0.281604	0.15111	1.86358	0.0623813	0.154715
BNIP2	4233.22	-0.260178	0.104679	-2.48548	0.0129378	0.0456736
BNIP3	1254.66	-0.124628	0.183649	-0.67862	0.497379	0.665835
BNIP3L	2687.47	0.0373188	0.0994046	0.375423	0.707346	0.824815
BOC	33.1003	-0.242012	0.456038	-0.530683	0.595638	0.742876
BOD1	727.786	0.0319067	0.128159	0.248961	0.803391	0.888127
BOD1L1	5164.74	0.456946	0.155054	2.94701	0.00320863	0.0146379
BOK	44.1811	-0.424883	0.420651	-1.01006	0.312466	0.490195
BOLA1	121.511	-0.552959	0.281751	-1.96258	0.0496955	0.12964
BOLA2	648.275	0.275921	0.148066	1.8635	0.0623916	0.154715
BOLA2B	676.649	0.187155	0.144091	1.29887	0.193989	0.355682
BOLA3	1190.68	-0.165913	0.113428	-1.46272	0.143544	0.287549
BOLA3-AS1	436.469	-0.716407	0.142206	-5.03781	4.70878e-07	6.45429e-06
BOP1	4022.96	-0.00468338	0.163713	-0.0286072	0.977178	0.986982
BORA	291.015	-0.63825	0.198107	-3.22175	0.0012741	0.00677472
BPGM	612.509	-0.0778478	0.132646	-0.586884	0.557282	0.71428
BPHL	221.339	0.158312	0.176576	0.896568	0.369949	0.550301
BPIFB1	21.4166	-0.889925	0.587015	-1.51602	0.129515	0.267077
BPNT1	1377.46	0.192953	0.134187	1.43795	0.150449	0.297723
BPTF	5180.19	0.233409	0.143217	1.62976	0.103151	0.225254
BRAF	2780.79	0.735138	0.0993492	7.39954	1.36657e-13	5.01187e-12
BRAP	1108.49	0.247906	0.111975	2.21394	0.0268331	0.0807253
BRAT1	1392.26	-0.142154	0.160924	-0.88336	0.377042	0.557149
BRCA1	1714.21	-1.33668	0.13404	-9.97224	2.01624e-23	2.14494e-21
BRCA2	828.255	-1.09022	0.204125	-5.34093	9.24685e-08	1.47871e-06
BRCC3	1110.19	0.216885	0.135432	1.60143	0.109281	0.235485
BRD1	1162.7	0.0815159	0.133259	0.611708	0.540731	0.701277
BRD2	7833.7	0.43469	0.123869	3.50928	0.000449313	0.00283777
BRD3	1404.58	-0.40701	0.106776	-3.81183	0.000137943	0.00102484
BRD4	4773.89	0.308198	0.12297	2.50628	0.0122009	0.0435851
BRD7	1595.48	0.0348678	0.142684	0.24437	0.806944	0.890156
BRD8	1585.55	-0.137586	0.113761	-1.20942	0.2265	0.396441
BRD9	1207.32	0.141689	0.124256	1.14029	0.254164	0.428945
BRE	814.943	-0.0103523	0.144202	-0.0717906	0.942769	0.968067
BREA2	19.9545	0.567655	0.52318	1.08501	0.277917	0.454658
BRF1	558.836	0.0604435	0.159473	0.379021	0.704672	0.823087
BRF2	294.876	0.613961	0.17292	3.55056	0.000384417	0.00247585
BRI3	1517.3	-0.165439	0.129673	-1.27581	0.202022	0.365981
BRI3BP	367.353	-0.236324	0.156187	-1.51309	0.130258	0.268315
BRICD5	68.0437	-0.0788287	0.304144	-0.259182	0.795494	0.88271
BRINP2	39.6871	1.40734	0.460817	3.05401	0.00225806	0.0108839
BRINP3	43.0451	1.73912	0.39194	4.43721	9.11345e-06	9.35672e-05
BRIP1	678.693	-1.18353	0.147566	-8.02034	1.05452e-15	4.8225e-14
BRIX1	2826.4	0.191757	0.0980432	1.95584	0.0504837	0.131217
BRK1	987.176	-0.16192	0.132041	-1.22629	0.220091	0.387802
BRMS1	936.146	0.367869	0.169827	2.16614	0.0303007	0.0886504
BRMS1L	298.451	0.0580744	0.186805	0.310882	0.75589	0.857588
BROX	3246.21	-0.146953	0.153274	-0.958759	0.33768	0.517491
BRPF1	758.491	0.265289	0.134176	1.97718	0.0480216	0.126373
BRPF3	1325.6	0.62555	0.11761	5.31884	1.04428e-07	1.64713e-06
BRSK1	803.788	0.160266	0.131627	1.21758	0.223382	0.392219
BRSK2	51.8155	-0.145719	0.357153	-0.408002	0.683272	0.807405
BRWD1	4311.77	0.460872	0.11762	3.91829	8.9178e-05	0.000706694
BRWD3	3658.65	0.559598	0.097452	5.74229	9.34069e-09	1.73404e-07
BSCL2	1733.06	-0.15981	0.181402	-0.880971	0.378334	0.558234
BSDC1	1012.9	-0.832963	0.12336	-6.75231	1.45511e-11	4.27974e-10
BSG	13847.4	0.0525878	0.114711	0.458438	0.646638	0.779959
BSN	189.063	0.0936786	0.184936	0.506547	0.612472	0.755766
BSN-AS2	10.4207	0.881899	0.73633	1.19769	0.231036	0.401708
BST1	289.213	0.0620307	0.191897	0.32325	0.746506	0.851115
BST2	21.2321	-0.239327	0.499273	-0.479351	0.631689	0.769723
BTAF1	3049.29	0.295426	0.113728	2.59765	0.0093864	0.0355725
BTBD1	4361.87	-0.294932	0.109191	-2.70107	0.00691174	0.0276691
BTBD10	517.566	-0.0535741	0.12847	-0.417015	0.676667	0.802689
BTBD16	31.4783	0.206306	0.404127	0.510498	0.609703	0.753973
BTBD19	261.939	0.11156	0.194238	0.574345	0.565734	0.719703
BTBD2	2267.08	0.02728	0.116028	0.235115	0.814119	0.894178
BTBD3	9620.43	0.440672	0.133044	3.31223	0.000925558	0.00519587
BTBD6	267.45	-0.330543	0.202377	-1.6333	0.102405	0.224245
BTBD7	846.482	0.338259	0.151087	2.23884	0.0251667	0.0769622
BTBD8	39.7489	0.507115	0.425989	1.19044	0.233874	0.404579
BTBD9	526.495	0.126632	0.174826	0.724331	0.468862	0.642231
BTD	165.222	-0.15378	0.210457	-0.730695	0.464966	0.638743
BTF3	9946.03	-0.369059	0.0927019	-3.98114	6.8586e-05	0.000559429
BTF3L4	1219.14	-1.46536	0.114036	-12.85	8.59908e-38	3.30734e-35
BTG1	4551.25	0.507277	0.116632	4.34937	1.36531e-05	0.000133505
BTG2	1702.86	1.05751	0.121486	8.70482	3.18079e-18	1.87136e-16
BTG3	1015.66	-0.107407	0.10984	-0.977847	0.32815	0.506954
BTN2A1	795.44	0.238199	0.135404	1.75917	0.0785478	0.18301
BTN2A2	939.483	-0.642265	0.130409	-4.92501	8.43573e-07	1.0965e-05
BTN2A3P	92.3367	0.197622	0.267683	0.738269	0.460351	0.634586
BTN3A1	1079.77	0.090625	0.112525	0.805373	0.420604	0.59694
BTN3A2	1721.24	-0.500379	0.128916	-3.88143	0.000103845	0.000806538
BTN3A3	454.582	0.156988	0.139162	1.1281	0.259278	0.434885
BTRC	568.761	0.0462574	0.12534	0.369055	0.712087	0.827765
BUB1	1688.9	-1.75674	0.145045	-12.1116	9.1646e-34	2.19984e-31
BUB1B	2541.75	-1.73742	0.131908	-13.1714	1.28132e-39	5.53745e-37
BUB3	2397.67	-0.665821	0.153509	-4.33733	1.44224e-05	0.000139662
BUD13	528.946	-0.318637	0.14092	-2.26111	0.0237524	0.0735671
BUD31	2046.2	0.0420553	0.138482	0.303689	0.761365	0.861013
BVES	685.953	0.039486	0.139607	0.282836	0.777303	0.871155
BYSL	1012.82	0.341262	0.196236	1.73904	0.0820286	0.189283
BZRAP1-AS1	13.1714	-0.430216	0.608089	-0.707489	0.479263	0.650524
BZW1	9301.12	0.250525	0.162569	1.54103	0.123308	0.257321
BZW2	4565.96	-0.424376	0.123339	-3.44074	0.000580128	0.00351427
C10orf10	120.513	-1.51299	0.243679	-6.20894	5.33448e-10	1.24973e-08
C10orf11	30.7548	0.5429	0.410484	1.32258	0.185973	0.345208
C10orf118	498.066	0.237363	0.147146	1.61311	0.10672	0.231262
C10orf12	459.9	0.0714569	0.178447	0.400438	0.688834	0.811603
C10orf128	9.57056	-0.768027	0.796412	-0.964358	0.334866	0.514651
C10orf2	1228.79	0.323236	0.118492	2.72791	0.00637372	0.0258954
C10orf25	31.3046	-0.155228	0.427429	-0.363168	0.71648	0.830547
C10orf32	179.703	0.162612	0.202353	0.803607	0.421624	0.597825
C10orf35	47.2261	0.0366447	0.33022	0.11097	0.91164	0.951431
C10orf54	38.5243	0.963429	0.425873	2.26224	0.0236825	0.0734415
C10orf76	606.312	0.106592	0.144029	0.740073	0.459256	0.633747
C10orf88	282.774	0.0891787	0.170928	0.521731	0.601857	0.747278
C10orf90	1490.07	0.364217	0.155016	2.34954	0.0187964	0.0613461
C11orf1	227.584	0.532667	0.25412	2.09612	0.0360713	0.101992
C11orf24	2509.35	0.418836	0.119694	3.49922	0.000466616	0.00292978
C11orf30	806.183	-0.2718	0.146398	-1.85658	0.0633708	0.156362
C11orf31	1502.78	-0.387281	0.12782	-3.02989	0.00244643	0.0116719
C11orf35	21.4872	-0.164873	0.494626	-0.333328	0.738887	0.846293
C11orf45	12.1336	0.279941	0.663708	0.421784	0.673183	0.800392
C11orf48	112.129	0.0979882	0.251666	0.389358	0.697012	0.817895
C11orf49	313.242	-0.592286	0.162382	-3.64749	0.000264816	0.00180393
C11orf54	457.345	0.346869	0.136529	2.54062	0.0110656	0.0403656
C11orf57	1133.39	0.275032	0.131832	2.08624	0.0369573	0.103988
C11orf58	2500.66	0.311898	0.134858	2.31279	0.0207339	0.0661808
C11orf63	178.955	0.616939	0.229915	2.68333	0.0072893	0.0288495
C11orf68	822.697	-0.775235	0.149245	-5.19437	2.05414e-07	3.0598e-06
C11orf71	224.105	-0.333453	0.21212	-1.572	0.11595	0.245967
C11orf73	595.418	-0.186771	0.150776	-1.23874	0.215443	0.381902
C11orf74	156.088	0.442641	0.210215	2.10566	0.0352342	0.100109
C11orf80	107.46	0.698314	0.276005	2.53008	0.0114038	0.0412782
C11orf82	589.622	-1.05087	0.188244	-5.58252	2.37065e-08	4.11095e-07
C11orf83	255.433	0.0952689	0.177634	0.536321	0.591736	0.740014
C11orf84	780.16	0.226749	0.13346	1.69901	0.0893181	0.202382
C11orf91	38.9963	0.250139	0.39084	0.640003	0.522171	0.685362
C11orf95	808.466	1.16228	0.198927	5.84274	5.1348e-09	9.93832e-08
C11orf96	142.463	0.31359	0.235911	1.32927	0.183758	0.342626
C12orf10	1646.81	-0.293697	0.12986	-2.26165	0.023719	0.0735119
C12orf23	2695.78	0.380171	0.0977243	3.89024	0.000100143	0.000783593
C12orf29	1145.23	0.136777	0.14757	0.926862	0.353998	0.534341
C12orf4	1026.3	0.0516805	0.131552	0.39285	0.69443	0.816022
C12orf43	468.632	0.441599	0.144648	3.05292	0.00226624	0.0109129
C12orf44	1577.2	0.760917	0.150084	5.06996	3.97904e-07	5.5367e-06
C12orf45	307.813	-0.0741104	0.155787	-0.475715	0.634278	0.771625
C12orf49	1511.42	-0.325398	0.13883	-2.34386	0.0190852	0.062059
C12orf5	1493.27	0.0324359	0.106476	0.304633	0.760646	0.860551
C12orf57	529.646	-0.452811	0.164675	-2.74972	0.00596453	0.0245054
C12orf60	52.5938	0.153347	0.365665	0.419365	0.674949	0.801539
C12orf61	17.0234	-0.122222	0.57264	-0.213436	0.830987	0.903968
C12orf65	219.513	0.124352	0.215023	0.578322	0.563047	0.71744
C12orf66	459.632	0.0499987	0.140493	0.355882	0.721929	0.83465
C12orf68	18.5956	-1.2743	0.597848	-2.13148	0.0330498	0.0950435
C12orf73	185.735	-0.0412731	0.195225	-0.211412	0.832566	0.904831
C12orf75	512.919	-1.1973	0.213708	-5.60252	2.11258e-08	3.70628e-07
C12orf76	323.627	-0.664575	0.165937	-4.00498	6.20238e-05	0.000510624
C14orf1	621.983	0.228869	0.154398	1.48233	0.138253	0.279639
C14orf119	673.944	0.0512186	0.1373	0.373041	0.709118	0.825893
C14orf132	52.8864	-0.461236	0.354494	-1.30111	0.19322	0.354749
C14orf142	196.859	-0.110577	0.233823	-0.472908	0.636279	0.772996
C14orf159	321.45	0.0546889	0.153299	0.356748	0.721281	0.834108
C14orf166	1702.33	0.0396825	0.117394	0.338028	0.735342	0.843927
C14orf169	565.934	0.301922	0.184536	1.63611	0.101816	0.223314
C14orf2	919.226	-0.0697254	0.125197	-0.556927	0.577578	0.729572
C14orf28	43.6032	0.0220147	0.368899	0.0596768	0.952413	0.973572
C14orf37	67.8042	-0.372385	0.369461	-1.00792	0.313495	0.491201
C14orf79	123.339	-0.292361	0.218166	-1.34009	0.180216	0.337863
C14orf80	159.441	-0.687764	0.220933	-3.11299	0.001852	0.00924457
C14orf93	193.015	-0.615753	0.230099	-2.67603	0.00744998	0.029346
C15orf26	15.6879	2.29674	0.673919	3.40803	0.000654326	0.00388555
C15orf37	197.692	0.181607	0.183121	0.991731	0.321329	0.499082
C15orf38	1100.21	-0.696922	0.136094	-5.12089	3.04104e-07	4.34021e-06
C15orf38-AP3S2	41.0482	-0.458737	3.72974	-0.122994	0.902112	0.945742
C15orf39	1617.78	0.289802	0.137074	2.11419	0.0344988	0.0984554
C15orf40	434.963	0.287008	0.161041	1.78221	0.0747156	0.176577
C15orf41	643.149	0.210503	0.149063	1.41218	0.157898	0.307554
C15orf52	1401.19	-0.0168349	0.138431	-0.121613	0.903206	0.946467
C15orf54	946.813	-0.491406	0.204519	-2.40273	0.016273	0.0547421
C15orf57	382.346	-0.133298	0.168734	-0.789989	0.429534	0.60566
C15orf61	155.018	-0.126933	0.218918	-0.579817	0.562038	0.716989
C15orf65	13.8874	-0.045164	0.649405	-0.0695468	0.944554	0.969039
C16orf13	892.55	-0.296706	0.132683	-2.23619	0.0253391	0.0773792
C16orf45	391.123	-0.386727	0.157685	-2.45253	0.0141856	0.0490546
C16orf46	36.3837	0.192533	0.367192	0.524339	0.600043	0.745704
C16orf47	17.1615	0.356864	0.547043	0.65235	0.514175	0.678809
C16orf52	3532.79	-0.149301	0.114002	-1.30964	0.190318	0.350988
C16orf58	3688.47	0.140974	0.110901	1.27118	0.203666	0.367804
C16orf59	154.156	-1.16938	0.232075	-5.03879	4.6848e-07	6.42927e-06
C16orf62	1865.43	-0.435221	0.117749	-3.69617	0.000218879	0.0015216
C16orf70	530.557	0.13241	0.152371	0.868997	0.384849	0.563848
C16orf72	1805.39	0.386734	0.151772	2.54813	0.0108302	0.0397098
C16orf74	10.3951	-0.281978	0.767171	-0.367555	0.713205	0.828345
C16orf80	718.673	-0.295367	0.168533	-1.75258	0.0796742	0.185031
C16orf86	61.6766	-2.12736	0.345246	-6.16186	7.18943e-10	1.64018e-08
C16orf87	411.841	0.351939	0.153826	2.2879	0.0221432	0.0696764
C16orf91	471.391	0.416675	0.152045	2.74047	0.00613512	0.0251439
C16orf93	89.7882	-1.0973	0.277036	-3.96085	7.46842e-05	0.000603265
C16orf95	49.8219	-0.334811	0.340562	-0.983111	0.325553	0.503952
C17orf100	75.9326	0.0416959	0.305992	0.136265	0.891612	0.940635
C17orf103	486.695	-0.387125	0.167027	-2.31774	0.0204635	0.0655533
C17orf104	37.6876	0.340403	0.451346	0.754196	0.450732	0.625576
C17orf107	34.4325	0.556069	0.425271	1.30756	0.191022	0.351833
C17orf49	574.539	-0.626322	0.144191	-4.34368	1.40113e-05	0.000136385
C17orf51	642.031	0.23635	0.12808	1.84533	0.0649892	0.159313
C17orf53	223.511	-1.6591	0.215073	-7.71416	1.21783e-14	5.01854e-13
C17orf58	623.31	0.0172302	0.125573	0.137212	0.890863	0.940267
C17orf59	153.601	0.179306	0.21227	0.844705	0.398276	0.576264
C17orf62	881.161	-0.224032	0.114472	-1.95709	0.0503373	0.130928
C17orf70	873.431	-0.155383	0.170524	-0.911207	0.362186	0.542195
C17orf75	342.407	-0.0912328	0.148657	-0.613712	0.539405	0.700102
C17orf80	1236.42	0.0397377	0.110609	0.359262	0.719399	0.832717
C17orf82	25.4172	-0.63999	0.516281	-1.23962	0.215117	0.381459
C17orf85	1675.04	-0.139219	0.115514	-1.20522	0.228119	0.398392
C17orf89	283.446	0.510693	0.247488	2.06351	0.0390642	0.108451
C17orf96	660.985	0.0788689	0.209971	0.375617	0.707201	0.824757
C17orf97	24.7403	-1.14782	0.534818	-2.14619	0.031858	0.092253
C18orf21	544.831	0.274663	0.144258	1.90397	0.0569135	0.144109
C18orf25	2437.24	-0.511667	0.116023	-4.41006	1.03343e-05	0.000104528
C18orf32	968.345	-0.121523	0.138857	-0.875164	0.381485	0.56096
C18orf54	905.47	-0.646674	0.148579	-4.35239	1.34662e-05	0.000132107
C18orf56	54.6822	-1.07864	0.321792	-3.35198	0.000802362	0.00461836
C18orf8	844.512	-0.0781159	0.131589	-0.593636	0.552755	0.710708
C19orf10	2692.23	0.383249	0.122978	3.11642	0.00183064	0.00915556
C19orf12	636.316	-0.0112892	0.190569	-0.0592393	0.952762	0.973705
C19orf24	851.734	-0.012641	0.158072	-0.0799698	0.936261	0.964422
C19orf25	405.421	-0.281434	0.172447	-1.63201	0.102678	0.224514
C19orf26	434.231	0.425035	0.187394	2.26813	0.023321	0.0725156
C19orf40	85.6725	-0.673995	0.285743	-2.35875	0.0183368	0.0601995
C19orf43	2627.43	0.0983157	0.108321	0.907636	0.364071	0.544201
C19orf44	305.262	-0.0498643	0.165968	-0.300445	0.763838	0.862532
C19orf47	471.144	0.186046	0.17866	1.04134	0.297719	0.47648
C19orf48	936.371	-0.288971	0.182992	-1.57914	0.114303	0.243441
C19orf52	244.148	0.0717722	0.205457	0.34933	0.726842	0.837633
C19orf53	1294.97	0.136887	0.113393	1.20719	0.22736	0.397483
C19orf54	650.233	-0.358549	0.197175	-1.81843	0.0689981	0.166675
C19orf55	222.082	-0.808371	0.196065	-4.12297	3.74014e-05	0.000327699
C19orf57	52.5829	-0.353374	0.338825	-1.04294	0.296977	0.475569
C19orf60	486.172	0.0877776	0.178543	0.491634	0.622978	0.763703
C19orf66	580.617	-0.0748112	0.136596	-0.547682	0.58391	0.733863
C19orf68	162.569	0.38452	0.218758	1.75774	0.0787916	0.183464
C19orf70	1040.32	0.102318	0.168232	0.608197	0.543057	0.702905
C19orf73	16.4121	-0.608419	0.646962	-0.940424	0.347	0.527516
C19orf82	54.4606	0.919342	0.351116	2.61834	0.00883581	0.0338796
C19orf83	56.6443	0.838872	0.324439	2.58561	0.00972074	0.036535
C1D	905.969	-0.128781	0.134878	-0.954802	0.339678	0.519519
C1GALT1	1077.97	-0.172554	0.123955	-1.39207	0.163902	0.315932
C1GALT1C1	507.525	-0.43697	0.164727	-2.65269	0.00798521	0.031087
C1QBP	7856.52	-0.0872389	0.0899872	-0.969459	0.332316	0.511886
C1QL1	122.529	-1.12493	0.333078	-3.37738	0.000731809	0.00427958
C1QL4	23.9332	-1.05249	0.525615	-2.00239	0.0452424	0.12138
C1QTNF1	598.692	0.425542	0.1615	2.63494	0.00841531	0.0324522
C1QTNF2	13.8971	0.356647	0.586052	0.608559	0.542817	0.702767
C1QTNF3	82.8142	-0.561995	0.273696	-2.05336	0.0400381	0.110562
C1QTNF3-AMACR	34.8506	-0.368587	2.71244	-0.135887	0.89191	0.940635
C1QTNF6	67.6911	0.289368	0.295791	0.978286	0.327933	0.506799
C1QTNF9B-AS1	8.90018	-0.904028	0.814628	-1.10974	0.26711	0.442626
C1R	68.7978	0.040656	0.299653	0.135677	0.892077	0.940678
C1RL	194.799	0.341156	0.218717	1.5598	0.118807	0.250365
C1RL-AS1	66.475	0.376599	0.295045	1.27641	0.201811	0.365711
C1S	209.273	0.796582	0.222594	3.57864	0.000345391	0.00224919
C1orf106	43.1328	-0.397668	0.400116	-0.993881	0.320281	0.498104
C1orf109	915.181	0.241049	0.13706	1.75871	0.0786268	0.183166
C1orf112	720.541	-0.699191	0.188806	-3.70323	0.000212873	0.00148585
C1orf115	208.856	-1.3644	0.205889	-6.62687	3.42878e-11	9.57759e-10
C1orf116	35.3579	1.00725	0.492659	2.04453	0.0409016	0.112491
C1orf122	553.982	0.494917	0.186502	2.65368	0.00796203	0.0310128
C1orf123	457.731	-0.231732	0.165883	-1.39696	0.162425	0.31433
C1orf131	483.462	0.369535	0.135627	2.72464	0.00643711	0.0260964
C1orf159	227.896	-0.112635	0.185602	-0.606861	0.543943	0.703628
C1orf174	555.622	-0.114017	0.158545	-0.719147	0.47205	0.64476
C1orf198	3350.66	-0.459662	0.109855	-4.18426	2.86096e-05	0.000259145
C1orf21	2224.95	-0.167037	0.0991901	-1.68401	0.0921803	0.207008
C1orf213	88.6021	-0.656106	0.337257	-1.94542	0.0517248	0.133794
C1orf216	715.494	-0.345191	0.130067	-2.65394	0.00795576	0.0310055
C1orf220	25.2842	0.126324	0.520318	0.242782	0.808174	0.890659
C1orf226	385.849	-0.289039	0.165575	-1.74566	0.0808692	0.187168
C1orf233	202.873	-1.10308	0.209441	-5.26678	1.38837e-07	2.14476e-06
C1orf27	1366.63	0.463448	0.114706	4.04031	5.33801e-05	0.000449076
C1orf35	219.537	-0.198526	0.181718	-1.0925	0.274614	0.450819
C1orf43	6907.11	0.136701	0.108079	1.26482	0.205935	0.36993
C1orf50	159.266	0.302248	0.226437	1.3348	0.181943	0.34025
C1orf51	52.0259	-0.166416	0.312985	-0.531706	0.59493	0.742438
C1orf52	536.245	0.43278	0.144275	2.99969	0.00270257	0.01272
C1orf53	18.8288	0.186674	0.580318	0.321675	0.747699	0.851787
C1orf54	26.1885	0.00993066	0.449004	0.0221171	0.982355	0.990118
C1orf56	88.2777	-0.471624	0.30579	-1.54231	0.122998	0.256995
C1orf63	710.456	-0.123217	0.149699	-0.823098	0.410452	0.587311
C1orf74	214.006	-0.219154	0.186359	-1.17598	0.239605	0.41108
C1orf85	1594.66	-0.256976	0.126674	-2.02863	0.042496	0.115646
C1orf86	862.339	0.107638	0.131896	0.816083	0.414453	0.591297
C2	16.7826	-1.08606	0.592176	-1.83402	0.0666514	0.162432
C20orf112	3645	0.902826	0.117553	7.68013	1.58924e-14	6.46031e-13
C20orf194	1451.39	1.01224	0.119441	8.47479	2.35497e-17	1.27525e-15
C20orf196	61.2787	0.188264	0.324392	0.580358	0.561673	0.716989
C20orf24	1641.66	0.40444	0.162517	2.4886	0.0128249	0.0453488
C20orf27	925.966	-0.202759	0.210859	-0.961588	0.336256	0.516049
C20orf96	236.708	-0.342792	0.206988	-1.6561	0.0977016	0.216441
C21orf119	125.507	-0.12841	0.268392	-0.478443	0.632335	0.770201
C21orf2	185.577	-0.628723	0.199632	-3.14941	0.00163599	0.00835542
C21orf33	635.41	-0.207075	0.138401	-1.4962	0.134603	0.274371
C21orf58	251.489	-1.62007	0.2016	-8.03605	9.27792e-16	4.29533e-14
C21orf59	948.476	0.130505	0.161478	0.808186	0.418984	0.595316
C21orf67	60.3289	0.262995	0.293318	0.89662	0.369921	0.550301
C21orf90	56.1143	-0.093207	0.31846	-0.29268	0.769767	0.866919
C21orf91	705.36	-0.647255	0.133	-4.86658	1.13548e-06	1.42768e-05
C22orf23	13.4115	-0.451036	0.641396	-0.70321	0.481925	0.653074
C22orf26	26.0311	-0.284073	0.449212	-0.632382	0.527138	0.689009
C22orf29	706.808	-0.0217485	0.139391	-0.156025	0.876013	0.931944
C22orf34	87.1253	0.993038	0.320629	3.09715	0.00195389	0.0096536
C22orf39	292.026	-0.627259	0.159196	-3.94016	8.14264e-05	0.000652191
C22orf46	591.128	-0.127747	0.151913	-0.840921	0.400392	0.578434
C2CD2	967.828	0.721107	0.132239	5.45308	4.95052e-08	8.26004e-07
C2CD2L	1003.5	0.099972	0.117894	0.847979	0.39645	0.574454
C2CD3	1083.44	-0.312033	0.111728	-2.7928	0.00522537	0.0219738
C2CD4D	22.3421	-0.10327	0.535587	-0.192816	0.847103	0.914224
C2CD5	1413.88	-0.387367	0.121519	-3.1877	0.00143411	0.00748229
C2orf27A	20.1506	1.44519	0.558724	2.58658	0.00969328	0.03645
C2orf42	365.439	0.228352	0.152434	1.49804	0.134122	0.273905
C2orf43	877.517	-0.219562	0.124193	-1.76792	0.0770745	0.180474
C2orf44	767.086	0.0272031	0.155778	0.174627	0.861373	0.92257
C2orf47	352.415	-0.268307	0.183739	-1.46026	0.144217	0.288321
C2orf49	1277.21	0.014757	0.110365	0.13371	0.893632	0.941501
C2orf68	1112.64	-0.251821	0.126246	-1.99468	0.0460775	0.122786
C2orf69	1277.96	-0.126125	0.124933	-1.00954	0.312718	0.490461
C2orf72	22.1685	-2.17528	0.578465	-3.76043	0.000169623	0.00121914
C2orf74	136.276	0.34702	0.336339	1.03176	0.302186	0.480372
C2orf76	101.711	-0.660048	0.257881	-2.55951	0.0104821	0.0387088
C2orf81	58.657	-0.120304	0.336474	-0.357545	0.720684	0.833766
C3	66.4671	1.71009	0.385295	4.43841	9.06278e-06	9.31108e-05
C3AR1	116.041	1.50892	0.310909	4.85324	1.21458e-06	1.51444e-05
C3orf14	178.341	-0.663296	0.203546	-3.2587	0.00111924	0.00608947
C3orf17	1332.2	0.226844	0.12149	1.86719	0.0618755	0.153766
C3orf18	200.332	-0.29643	0.18656	-1.58893	0.112077	0.239754
C3orf33	204.955	0.357367	0.198952	1.79625	0.0724541	0.172867
C3orf35	40.3279	0.565577	0.383544	1.47461	0.140318	0.282444
C3orf38	444.962	-0.736889	0.148942	-4.94751	7.51704e-07	9.89085e-06
C3orf52	129.419	0.705484	0.219682	3.21138	0.00132097	0.00698387
C3orf58	610.22	0.120038	0.136863	0.877065	0.380451	0.559962
C3orf62	193.401	1.02264	0.204518	5.00021	5.72676e-07	7.69037e-06
C3orf67	995.477	-0.478811	0.117629	-4.07052	4.69074e-05	0.000400234
C3orf70	981.226	0.688483	0.129056	5.33477	9.56647e-08	1.52171e-06
C3orf80	21.2491	-0.541515	0.483917	-1.11902	0.26313	0.438501
C4A	72.993	1.30192	0.362193	3.59456	0.000324939	0.00214057
C4B	13.3466	0.599129	0.912821	0.65635	0.511599	0.676898
C4orf19	326.1	1.10958	0.214054	5.18364	2.17601e-07	3.21578e-06
C4orf21	376.522	-1.09344	0.16116	-6.78482	1.16228e-11	3.43193e-10
C4orf27	338.637	-0.322234	0.183518	-1.75587	0.0791107	0.184121
C4orf29	164.327	0.179549	0.199203	0.901341	0.367407	0.547551
C4orf3	805.492	-0.15528	0.122705	-1.26547	0.205702	0.369658
C4orf32	867.928	0.250741	0.124765	2.0097	0.0444628	0.119847
C4orf33	139.887	0.121918	0.211391	0.576742	0.564114	0.71825
C4orf46	313.958	-0.963512	0.19817	-4.86205	1.16177e-06	1.45706e-05
C4orf48	186.03	0.283324	0.296043	0.957039	0.338548	0.518397
C5	129.394	0.479248	0.24348	1.96832	0.0490307	0.128308
C5orf15	2914.57	-0.703153	0.134028	-5.24632	1.55166e-07	2.36293e-06
C5orf22	2555.16	0.0133324	0.101884	0.130859	0.895887	0.942246
C5orf24	3949.88	-0.0376605	0.120215	-0.313276	0.754071	0.856445
C5orf28	340.26	-0.217947	0.183132	-1.19011	0.234003	0.404674
C5orf30	973.324	-0.16218	0.131051	-1.23754	0.215888	0.382599
C5orf34	277.286	-0.738019	0.192255	-3.83875	0.000123662	0.000936358
C5orf42	1217.1	0.129634	0.161833	0.801034	0.423112	0.599181
C5orf45	88.8563	-0.150181	0.32199	-0.466415	0.640918	0.776306
C5orf47	130.486	0.63767	0.334253	1.90774	0.0564243	0.143088
C5orf51	3449.26	0.301402	0.101937	2.95673	0.0031092	0.0142902
C5orf54	233.496	-0.375035	0.191599	-1.95739	0.0503013	0.130879
C5orf55	125.851	-0.443694	0.23321	-1.90255	0.0570989	0.144432
C5orf63	57.4866	0.535168	0.321618	1.66399	0.0961153	0.213779
C6orf1	697.34	-0.564448	0.135736	-4.15842	3.20453e-05	0.000287316
C6orf106	2834.37	0.0533208	0.126862	0.420308	0.674261	0.801102
C6orf120	3014.26	0.411336	0.10899	3.77406	0.000160609	0.0011644
C6orf136	359.949	-0.390027	0.15141	-2.57596	0.00999634	0.0373849
C6orf141	137.303	0.393807	0.210132	1.87409	0.0609181	0.15184
C6orf163	8.7819	0.400187	0.829068	0.482695	0.629312	0.768329
C6orf203	280.65	0.401274	0.198639	2.02011	0.0433719	0.117709
C6orf211	918.431	-0.500497	0.174225	-2.87271	0.00406963	0.0177765
C6orf226	26.3619	-0.223842	0.44766	-0.500027	0.617056	0.759797
C6orf47	593.085	0.107007	0.140349	0.762434	0.445801	0.621296
C6orf48	1945.38	1.01081	0.165498	6.10767	1.01095e-09	2.23991e-08
C6orf62	5156.45	-0.360497	0.14215	-2.53603	0.0112117	0.0407313
C6orf89	3673.77	-0.188583	0.101308	-1.86148	0.0626762	0.15519
C7orf13	108.428	-0.245825	0.289197	-0.850024	0.395312	0.573346
C7orf25	572.025	0.117276	0.132736	0.883524	0.376953	0.557074
C7orf26	809.444	0.0281885	0.146533	0.19237	0.847452	0.914475
C7orf31	265.346	0.592209	0.234735	2.52288	0.0116399	0.0419738
C7orf43	708.877	1.09684	0.153671	7.13758	9.4991e-13	3.16637e-11
C7orf49	1252.37	-0.0632975	0.155925	-0.405948	0.684781	0.808415
C7orf50	1119.07	-0.0914916	0.124878	-0.732648	0.463773	0.638088
C7orf55	149.215	-0.688243	0.219678	-3.13296	0.00173051	0.00875763
C7orf55-LUC7L2	137.708	-0.286313	1.81508	-0.157741	0.874661	0.931151
C7orf57	7.7372	-2.29025	1.01358	-2.25956	0.0238483	0.0738033
C7orf60	622.106	0.0563887	0.160139	0.352124	0.724745	0.836308
C7orf61	18.5931	0.404684	0.60108	0.673261	0.500781	0.668302
C7orf63	32.3882	-0.521012	0.41452	-1.2569	0.208788	0.373071
C7orf73	1659.7	-0.280839	0.140518	-1.9986	0.0456514	0.122084
C8G	11.1901	0.27211	0.656486	0.414495	0.678511	0.80405
C8orf31	72.1556	0.248124	0.28527	0.869788	0.384416	0.563717
C8orf33	2020.39	-0.164045	0.163688	-1.00218	0.316255	0.493994
C8orf37	114.576	0.303774	0.225234	1.3487	0.177432	0.334189
C8orf44	55.4601	-0.351731	0.31636	-1.11181	0.266221	0.441712
C8orf44-SGK3	21.0609	-0.155202	1.68916	-0.0918812	0.926792	0.959346
C8orf46	221.444	0.440812	0.201617	2.18638	0.0287879	0.0852384
C8orf48	91.7077	-1.04693	0.271537	-3.85558	0.000115455	0.000882235
C8orf49	25.2485	-0.109899	0.455894	-0.241062	0.809507	0.891135
C8orf58	497.273	0.505067	0.147521	3.42369	0.000617772	0.00369923
C8orf59	737.857	-0.0160628	0.142058	-0.113072	0.909974	0.950738
C8orf76	501.889	0.326141	0.162951	2.00146	0.0453423	0.121554
C8orf82	342.21	-0.461798	0.24169	-1.9107	0.056043	0.142362
C8orf88	136.462	-0.938362	0.241653	-3.8831	0.000103133	0.000801548
C9orf114	898.751	0.125522	0.123516	1.01624	0.309517	0.487377
C9orf116	28.5164	-0.588134	0.493908	-1.19078	0.233742	0.40449
C9orf142	391.022	-0.193979	0.178746	-1.08522	0.277825	0.454584
C9orf156	128.002	0.0516995	0.22797	0.226782	0.820593	0.898263
C9orf16	434.157	-0.458139	0.200838	-2.28114	0.0225401	0.0706616
C9orf163	8.94683	-0.766094	0.788627	-0.971427	0.331336	0.510742
C9orf169	22.6499	-0.957823	0.545878	-1.75465	0.0793197	0.184579
C9orf172	120.051	0.962403	0.227871	4.22345	2.40587e-05	0.00022208
C9orf3	348.487	0.250579	0.162257	1.54433	0.122507	0.25617
C9orf37	190.123	-0.256858	0.187756	-1.36804	0.1713	0.326202
C9orf40	256.103	-0.39121	0.176386	-2.21792	0.0265602	0.0800835
C9orf41	1043.18	0.0473486	0.14916	0.317436	0.750913	0.854281
C9orf43	14.4057	0.881477	0.611099	1.44245	0.149177	0.295928
C9orf64	109.106	-0.948311	0.254706	-3.72317	0.000196739	0.00138679
C9orf69	913.033	0.29235	0.166723	1.75351	0.0795141	0.184934
C9orf72	431.183	-0.328236	0.147068	-2.23187	0.0256233	0.0780248
C9orf78	1121.62	0.320074	0.123518	2.59131	0.00956121	0.0360692
C9orf85	226.093	0.33884	0.175902	1.9263	0.0540666	0.138541
C9orf89	462.233	0.317645	0.152064	2.08889	0.036718	0.103431
C9orf9	125.986	0.321936	0.244684	1.31572	0.188268	0.348215
C9orf91	687.662	-0.497399	0.125869	-3.95172	7.75914e-05	0.0006254
C9orf96	42.9719	0.37348	0.386507	0.966296	0.333896	0.51369
CA11	118.677	0.165022	0.255351	0.646257	0.518113	0.681727
CA12	125.134	-0.825321	0.236916	-3.4836	0.000494712	0.00307784
CA13	124.3	0.160034	0.218537	0.732296	0.463988	0.638281
CA14	55.5965	-1.50254	0.37057	-4.05466	5.02068e-05	0.000424044
CA5B	939.392	0.0810918	0.189651	0.427583	0.668954	0.797315
CA5BP1	179.131	0.284247	0.205523	1.38305	0.166651	0.319723
CA8	1370.87	-0.768516	0.145029	-5.29906	1.16402e-07	1.81689e-06
CAAP1	650.738	0.043153	0.12805	0.337002	0.736115	0.844492
CAB39	4115.86	0.315965	0.117603	2.6867	0.0072161	0.0285824
CAB39L	224.604	0.910321	0.200761	4.53435	5.77823e-06	6.22654e-05
CABIN1	2898.92	-0.156586	0.10896	-1.4371	0.150689	0.298
CABLES1	2093.83	-0.110824	0.122142	-0.907337	0.364229	0.544329
CABLES2	90.5634	0.575476	0.249835	2.30343	0.0212549	0.0674331
CABP1	11.1716	0.701995	0.825905	0.849971	0.395341	0.573346
CABYR	214.275	-0.32127	0.208562	-1.5404	0.123462	0.257607
CACFD1	80.8343	0.446286	0.283417	1.57466	0.115335	0.245168
CACHD1	560.224	-0.752904	0.153948	-4.89064	1.00509e-06	1.282e-05
CACNA1A	12.0123	-0.1635	0.720429	-0.226948	0.820464	0.898228
CACNA1C	302.735	0.651497	0.300224	2.17004	0.0300039	0.0879543
CACNA1D	20.0961	0.209521	0.668754	0.313301	0.754052	0.856445
CACNA1H	18.6605	-0.757984	0.711528	-1.06529	0.286744	0.464489
CACNA2D1	10.8258	-0.691727	0.684093	-1.01116	0.31194	0.489752
CACNA2D2	15.7587	-0.882798	0.721374	-1.22377	0.221038	0.389136
CACNA2D3	13.0285	-0.172637	0.669625	-0.257812	0.796552	0.883206
CACNA2D4	18.5233	0.307564	0.536059	0.573751	0.566136	0.71997
CACNB1	280.194	0.562055	0.186974	3.00605	0.00264663	0.0124841
CACNB3	404.135	0.272001	0.162482	1.67404	0.0941224	0.210408
CACNB4	18.8581	0.63179	0.550888	1.14686	0.251441	0.425546
CACNG8	33.7997	0.382537	0.545007	0.701895	0.482745	0.653932
CACTIN	858.589	0.088473	0.146525	0.603809	0.545971	0.705206
CACUL1	1617.64	-0.946108	0.129961	-7.27993	3.33997e-13	1.17055e-11
CACYBP	4132.22	-0.402476	0.119531	-3.36713	0.000759542	0.00441423
CAD	5814.7	0.0511253	0.115003	0.444555	0.656641	0.788057
CADM1	2293.33	-1.36291	0.10348	-13.1708	1.29207e-39	5.53745e-37
CADM4	3322.5	0.0463858	0.128041	0.362273	0.717148	0.830995
CADPS	226.793	1.09854	0.187534	5.8578	4.69044e-09	9.22105e-08
CADPS2	10.7847	1.38287	0.734904	1.8817	0.0598762	0.149666
CAHM	21.8078	-0.434895	0.550924	-0.789392	0.429883	0.605981
CALB2	24.3261	1.936	0.592847	3.26559	0.00109236	0.00596916
CALCOCO1	846.324	-0.415392	0.209577	-1.98205	0.0474739	0.125283
CALCOCO2	3108.53	0.0212967	0.102777	0.207212	0.835844	0.906601
CALD1	8110.75	0.184725	0.0936198	1.97314	0.0484792	0.127285
CALHM2	224.518	-0.661916	0.201978	-3.27718	0.00104851	0.00578436
CALM1	4359.39	-0.973279	0.153951	-6.32202	2.58172e-10	6.35892e-09
CALM2	13308.5	-0.704684	0.143298	-4.91761	8.7607e-07	1.12993e-05
CALM3	7020.32	-0.26234	0.11451	-2.29099	0.0219642	0.0692732
CALML4	134.007	-0.136062	0.243581	-0.55859	0.576441	0.72875
CALR	35560.2	-0.0134919	0.113685	-0.118677	0.905531	0.94769
CALU	19043.8	-0.898437	0.118463	-7.58409	3.34835e-14	1.29446e-12
CAMK1	161.217	-0.375008	0.212261	-1.76673	0.077273	0.18077
CAMK2A	19.6623	-0.0684693	0.706576	-0.096903	0.922803	0.957199
CAMK2B	8.74074	0.465888	0.79498	0.586037	0.55785	0.714582
CAMK2D	2187.41	0.195107	0.110009	1.77355	0.0761372	0.179146
CAMK2G	472.307	0.0247012	0.145933	0.169264	0.865589	0.925302
CAMK2N1	756.573	-0.354801	0.173079	-2.04994	0.0403703	0.111254
CAMK2N2	43.5947	-0.931663	0.36477	-2.55411	0.010646	0.0391684
CAMK4	531.123	-0.329189	0.181335	-1.81537	0.0694675	0.167509
CAMKK1	155.376	0.12703	0.265634	0.478213	0.632498	0.770275
CAMKK2	1062	-0.127282	0.12412	-1.02547	0.305139	0.483172
CAMKMT	185.118	0.0671567	0.234551	0.28632	0.774633	0.87003
CAMKV	21.9345	-1.03959	0.528079	-1.96862	0.0489965	0.128263
CAMLG	771.851	-0.14558	0.135273	-1.07619	0.281841	0.459523
CAMSAP1	1837.62	0.190486	0.116012	1.64195	0.100601	0.221295
CAMSAP2	5678.39	0.470428	0.11847	3.97084	7.16188e-05	0.000580379
CAMTA1	828.23	-0.465058	0.139908	-3.32403	0.000887258	0.00502601
CAMTA2	1997.59	0.20878	0.10781	1.93656	0.0527996	0.135941
CAND1	5750.08	-0.266576	0.140755	-1.8939	0.0582383	0.146475
CAND2	13.2199	-0.619978	0.754065	-0.822181	0.410974	0.587879
CANT1	1969.04	0.0878342	0.122394	0.717634	0.472983	0.645609
CANX	47336.3	0.164821	0.0940285	1.75288	0.079622	0.185024
CAP1	10866.9	-0.0500544	0.130221	-0.384382	0.700695	0.82055
CAP2	533.549	0.133241	0.156144	0.853319	0.393482	0.571645
CAPG	3044.99	0.0561428	0.175199	0.320452	0.748625	0.852649
CAPN1	3025.12	-0.0634684	0.131116	-0.484062	0.628342	0.767474
CAPN10	507.838	0.0459502	0.151409	0.303484	0.761521	0.861125
CAPN10-AS1	148.98	0.10907	0.26782	0.40725	0.683824	0.807869
CAPN14	86.736	0.777741	0.291759	2.6657	0.00768292	0.0300662
CAPN15	3465.99	0.403889	0.163061	2.47691	0.0132524	0.0465979
CAPN2	9287.2	0.0866009	0.145888	0.593614	0.55277	0.710708
CAPN3	2250.15	-0.63454	0.112245	-5.65318	1.57505e-08	2.82943e-07
CAPN5	2271.42	-0.151021	0.146574	-1.03034	0.302849	0.481032
CAPN7	1138.22	0.296836	0.114737	2.5871	0.00967861	0.0364131
CAPNS1	4374.25	-0.642312	0.13601	-4.72252	2.32938e-06	2.7426e-05
CAPRIN1	15329.7	-0.277027	0.0989915	-2.7985	0.00513413	0.0216388
CAPRIN2	1221.76	0.460309	0.134918	3.41177	0.000645422	0.00384027
CAPS	393.681	-0.749097	0.204629	-3.66075	0.000251479	0.00172798
CAPS2	26.1192	-0.0719931	0.555756	-0.129541	0.89693	0.942876
CAPZA1	5969.93	-1.07665	0.149456	-7.20376	5.85741e-13	1.98781e-11
CAPZA2	3663.1	-0.112745	0.135017	-0.835042	0.403694	0.58158
CAPZB	6121.64	-0.13452	0.100962	-1.33238	0.182734	0.341219
CARD10	82.4778	1.86388	0.277578	6.71481	1.88307e-11	5.47405e-10
CARD14	106.924	0.14752	0.254558	0.579515	0.562242	0.716989
CARD16	24.2588	0.521015	0.56667	0.919433	0.357869	0.537765
CARD6	260.344	0.527232	0.214391	2.45921	0.0139242	0.0483831
CARD8	723.556	0.862165	0.142352	6.05656	1.39061e-09	3.00998e-08
CARD9	26.7963	0.309156	0.445781	0.693515	0.487986	0.658788
CARF	112.11	-0.555183	0.263431	-2.10751	0.0350737	0.0997596
CARHSP1	1237.3	-0.290598	0.201984	-1.43872	0.150229	0.297531
CARKD	1096.38	-0.231566	0.123439	-1.87596	0.0606609	0.151249
CARM1	3071.69	0.0994166	0.0988862	1.00536	0.314722	0.492338
CARS	1925.97	0.060573	0.141048	0.42945	0.667596	0.796337
CARS2	1624.62	0.201511	0.137533	1.46518	0.142872	0.286508
CASC10	151.884	0.323891	0.198019	1.63566	0.101911	0.223391
CASC15	87.8609	0.247823	0.295577	0.838438	0.401785	0.579999
CASC2	14.8425	-0.629779	0.580254	-1.08535	0.277767	0.45456
CASC3	3302.78	-0.206369	0.098682	-2.09126	0.0365052	0.102928
CASC4	4593.66	0.220596	0.11261	1.95894	0.05012	0.130543
CASC5	2335.46	-1.35435	0.188909	-7.1693	7.53837e-13	2.52401e-11
CASC9	88.0225	0.793631	0.371319	2.13733	0.032571	0.0938646
CASD1	371.084	-0.282944	0.159676	-1.77199	0.0763969	0.179506
CASK	942.206	0.110241	0.114891	0.959527	0.337293	0.51711
CASKIN1	104.801	-0.913328	0.276208	-3.30667	0.000944104	0.00528256
CASKIN2	926.47	-0.0306568	0.112248	-0.273116	0.784764	0.875553
CASP1	24.5925	0.0515444	0.462263	0.111504	0.911216	0.951318
CASP10	347.241	0.195655	0.182467	1.07228	0.283596	0.461182
CASP2	1802.38	-0.0767311	0.12604	-0.608785	0.542667	0.702633
CASP3	979.724	-0.190651	0.159776	-1.19324	0.232775	0.403622
CASP4	1192.6	0.456077	0.12314	3.70373	0.000212456	0.00148502
CASP6	113.578	0.0638503	0.228439	0.279507	0.779856	0.872794
CASP7	526.608	-0.00276488	0.163121	-0.0169499	0.986477	0.992564
CASP8	1155.5	0.184378	0.111951	1.64696	0.0995669	0.219536
CASP8AP2	1210.78	-0.107566	0.143079	-0.751793	0.452175	0.627208
CASP9	367.283	-0.256808	0.152353	-1.68561	0.0918713	0.206483
CASQ2	9.99034	-0.242314	0.748681	-0.323655	0.746199	0.851
CAST	5934.82	-0.0723983	0.110035	-0.657955	0.510567	0.675919
CASZ1	55.0242	0.920935	0.353915	2.60214	0.00926447	0.0352261
CAT	1937.09	-0.356903	0.120758	-2.95553	0.00312135	0.0143269
CATSPER1	184.978	-0.209283	0.222202	-0.941856	0.346266	0.526774
CATSPER2P1	33.2062	-0.160278	0.493546	-0.324748	0.745372	0.850446
CAV1	4966.5	0.379369	0.171574	2.2111	0.0270288	0.081135
CAV2	932.212	-0.753113	0.12881	-5.8467	5.01427e-09	9.76805e-08
CBFA2T2	1138.4	0.0689298	0.124723	0.552663	0.580494	0.731592
CBFB	3159.8	-0.779395	0.162899	-4.78452	1.71397e-06	2.06669e-05
CBL	4358.35	0.520702	0.136003	3.82861	0.00012887	0.000967007
CBLB	1356.11	0.69001	0.134391	5.13434	2.83129e-07	4.07967e-06
CBLL1	1976.67	0.247348	0.113155	2.18593	0.028821	0.0852828
CBLN1	23.2914	-0.45895	0.549722	-0.834875	0.403788	0.581604
CBLN3	31.7197	0.247933	0.413269	0.599931	0.548552	0.707201
CBR1	2906.77	-0.0263766	0.0952032	-0.277056	0.781737	0.873955
CBR3	328.231	-0.188347	0.17538	-1.07394	0.28285	0.460402
CBR3-AS1	56.2848	-0.769828	0.311427	-2.47194	0.0134383	0.0470858
CBR4	719.882	-0.56202	0.138369	-4.06175	4.87055e-05	0.000413459
CBS	1068.3	-0.625021	0.199385	-3.13474	0.00172007	0.00871659
CBWD1	410.155	0.568417	0.172979	3.28604	0.00101605	0.00562807
CBWD2	333.836	0.170857	0.17838	0.957828	0.33815	0.518052
CBWD3	117.998	1.26627	0.285059	4.44213	8.90739e-06	9.18794e-05
CBWD5	410.712	0.66647	0.166	4.01487	5.94784e-05	0.000494006
CBWD6	97.046	0.918491	0.31935	2.87613	0.00402587	0.0176264
CBX1	1910.63	-0.599181	0.123269	-4.86076	1.16938e-06	1.46388e-05
CBX2	864.53	-0.292079	0.129905	-2.2484	0.0245504	0.0755862
CBX3	9231.35	-0.337519	0.130124	-2.59382	0.00949157	0.0358443
CBX3P2	13.8645	-0.486015	0.771991	-0.629561	0.528982	0.690746
CBX4	2068.92	0.429653	0.138636	3.09914	0.00194081	0.00960798
CBX5	3589.03	-1.28999	0.125273	-10.2975	7.23331e-25	8.96691e-23
CBX6	5379.45	0.0315016	0.150812	0.208879	0.834542	0.906192
CBX7	324.193	-0.0918609	0.17779	-0.516683	0.605378	0.750413
CBX8	235.382	0.0304861	0.190384	0.160129	0.872779	0.930138
CBY1	143.368	0.0550458	0.239255	0.230071	0.818036	0.89652
CC2D1A	2515.81	0.0770596	0.111388	0.69181	0.489057	0.659403
CC2D1B	2275.24	0.263097	0.107613	2.44484	0.0144915	0.0498676
CC2D2A	884.269	0.139693	0.135541	1.03063	0.302715	0.481009
CCAR1	2197.74	0.124619	0.111085	1.12183	0.261935	0.437483
CCAR2	3706.85	0.0823672	0.125728	0.655121	0.51239	0.677411
CCBE1	211.351	0.409382	0.176479	2.31972	0.0203562	0.0652722
CCBL1	134.958	-0.706329	0.219365	-3.21987	0.00128248	0.00681202
CCBL2	268.594	0.040054	0.179763	0.222816	0.823679	0.900458
CCDC101	166.349	0.112402	0.202536	0.554974	0.578912	0.730556
CCDC102A	243.645	0.277532	0.187026	1.48392	0.137829	0.27912
CCDC102B	101.955	0.879022	0.299253	2.93739	0.0033099	0.0150119
CCDC103	44.1681	-0.361579	0.398755	-0.90677	0.364528	0.544495
CCDC104	447.479	-0.272515	0.161142	-1.69115	0.0908087	0.204924
CCDC106	277.796	-0.408172	0.18217	-2.24062	0.025051	0.0766867
CCDC107	101.874	0.197644	0.269061	0.734569	0.462602	0.637032
CCDC109B	335.665	-0.605023	0.18236	-3.31775	0.000907462	0.00511345
CCDC110	18.3916	1.46446	0.546216	2.6811	0.00733801	0.0290269
CCDC112	688.358	0.305322	0.190452	1.60314	0.108903	0.234873
CCDC113	271.756	0.0212627	0.241124	0.0881817	0.929732	0.961129
CCDC114	10.0594	0.223652	0.727891	0.30726	0.758645	0.859492
CCDC115	474.168	-0.214314	0.188167	-1.13896	0.254721	0.429787
CCDC117	1593.1	0.184803	0.105488	1.75189	0.0797929	0.18522
CCDC12	317.411	-0.263478	0.155353	-1.69599	0.0898873	0.203304
CCDC120	81.2821	0.00244877	0.269955	0.00907105	0.992762	0.996214
CCDC121	139.494	-0.815554	0.259384	-3.1442	0.00166543	0.00847981
CCDC122	88.3397	0.0989806	0.35608	0.277973	0.781033	0.873515
CCDC124	1344.26	0.114459	0.126899	0.901968	0.367074	0.547327
CCDC125	337.298	0.23721	0.166314	1.42628	0.153787	0.30182
CCDC126	307.894	-0.222788	0.154758	-1.43959	0.149983	0.297114
CCDC127	244.809	0.122928	0.166185	0.739708	0.459477	0.633879
CCDC13	12.6774	0.261831	0.692702	0.377984	0.705442	0.823505
CCDC130	616.595	0.266879	0.149151	1.78932	0.0735628	0.174595
CCDC132	1082.91	0.111511	0.118717	0.939303	0.347575	0.528003
CCDC134	211.019	-0.385664	0.189051	-2.03999	0.0413509	0.113394
CCDC136	225.251	0.169324	0.184478	0.917853	0.358696	0.538474
CCDC137	1312.29	0.167963	0.164836	1.01897	0.308218	0.485995
CCDC138	384.168	-0.258558	0.15338	-1.68573	0.0918477	0.206461
CCDC14	2511.51	0.0155173	0.149934	0.103494	0.917571	0.954345
CCDC140	10.4275	-0.0682947	0.669766	-0.101968	0.918782	0.954862
CCDC142	424.874	0.530482	0.170612	3.1093	0.00187534	0.00934864
CCDC144A	487.116	0.0677949	0.260599	0.26015	0.794748	0.8824
CCDC144B	1407.88	0.294427	0.45696	0.644316	0.519371	0.683023
CCDC144CP	359.794	0.378971	0.26643	1.4224	0.15491	0.303247
CCDC144NL	27.2538	-0.0985478	0.473985	-0.207913	0.835297	0.906552
CCDC146	33.1217	0.319172	0.40863	0.781079	0.434756	0.610784
CCDC149	799.779	0.115443	0.17024	0.678121	0.497695	0.666021
CCDC15	285.447	-0.380472	0.175066	-2.1733	0.0297575	0.0874021
CCDC150	92.1528	-0.251072	0.353019	-0.711213	0.476952	0.648733
CCDC151	11.0897	0.0210317	0.747758	0.0281263	0.977561	0.987106
CCDC152	20.0882	1.29891	0.561965	2.31137	0.0208126	0.0663807
CCDC154	10.3221	0.940323	0.823919	1.14128	0.253753	0.428503
CCDC157	37.8552	0.178091	0.367704	0.484333	0.62815	0.767409
CCDC159	97.4474	0.314854	0.25621	1.22889	0.219113	0.386537
CCDC163P	124.681	-0.0664645	0.2479	-0.268111	0.788614	0.878059
CCDC167	265.515	-0.271959	0.176086	-1.54447	0.122475	0.25617
CCDC168	9.39134	0.408453	0.749783	0.544762	0.585917	0.735391
CCDC17	35.1238	0.306119	0.396283	0.772475	0.439833	0.615553
CCDC171	98.5958	-0.167586	0.239931	-0.698477	0.484879	0.65601
CCDC174	289.692	0.629387	0.233927	2.69052	0.00713403	0.0283246
CCDC18	261.561	-0.2532	0.238584	-1.06126	0.288572	0.46614
CCDC180	18.0423	7.69521	1.31905	5.83391	5.41448e-09	1.04392e-07
CCDC181	158.771	0.115922	0.263941	0.439196	0.66052	0.791143
CCDC183-AS1	151.976	0.585688	0.239422	2.44626	0.0144348	0.0497179
CCDC19	14.1387	0.181248	0.588094	0.308196	0.757933	0.859075
CCDC22	572.133	0.169477	0.181734	0.932556	0.351049	0.531517
CCDC23	57.1677	-0.152983	0.311852	-0.490564	0.623735	0.764131
CCDC24	88.9058	0.256495	0.264297	0.97048	0.331807	0.51132
CCDC25	2242.72	-0.0481644	0.110366	-0.436406	0.662542	0.792641
CCDC28A	417.483	-0.100775	0.144967	-0.69516	0.486955	0.65781
CCDC28B	310.908	-0.150127	0.175872	-0.853618	0.393317	0.57146
CCDC30	12.4545	1.05362	0.678086	1.55382	0.120229	0.252723
CCDC34	179.479	-0.95702	0.199144	-4.80566	1.54245e-06	1.87951e-05
CCDC36	149.236	-0.106607	0.230831	-0.461842	0.644195	0.778703
CCDC40	46.5464	-0.0491842	0.332951	-0.147722	0.882562	0.936041
CCDC41	421.679	0.054609	0.156666	0.348571	0.727412	0.837903
CCDC41-AS1	24.9415	-0.417914	0.472712	-0.884077	0.376655	0.556797
CCDC43	1791.7	-0.109188	0.116557	-0.936782	0.348871	0.529048
CCDC47	4899.82	0.570802	0.107192	5.32504	1.00932e-07	1.60005e-06
CCDC50	8012.37	-0.0784409	0.12552	-0.624927	0.532019	0.693516
CCDC51	587.868	0.148787	0.127659	1.1655	0.243817	0.416192
CCDC53	304.646	-0.0451841	0.205754	-0.219603	0.826181	0.901747
CCDC57	467.364	-0.129826	0.150812	-0.860847	0.389322	0.56759
CCDC58	412.093	-0.302377	0.177503	-1.7035	0.0884748	0.200775
CCDC59	681.414	0.203145	0.137215	1.48048	0.138745	0.280179
CCDC6	2940.69	0.357796	0.112304	3.18597	0.00144267	0.00751654
CCDC61	208.603	-0.765671	0.199752	-3.8331	0.000126537	0.000953319
CCDC62	14.1762	1.84618	0.811305	2.27556	0.0228721	0.0714456
CCDC64	109.793	1.07402	0.264287	4.06383	4.82748e-05	0.000410035
CCDC66	363.593	0.855887	0.179929	4.7568	1.96682e-06	2.35453e-05
CCDC69	28.0841	0.429633	0.425807	1.00898	0.312982	0.490629
CCDC7	81.7085	-0.0171786	0.324108	-0.0530025	0.95773	0.976501
CCDC71	563.306	-0.437704	0.13328	-3.2841	0.00102309	0.00566497
CCDC71L	937.122	0.316477	0.115107	2.74942	0.00597016	0.0245215
CCDC74A	71.9478	-1.42366	0.319932	-4.44989	8.59151e-06	8.88165e-05
CCDC74B	40.2838	-1.74244	0.411344	-4.23596	2.27576e-05	0.000210849
CCDC77	560.606	-0.435167	0.157823	-2.75731	0.00582792	0.0240757
CCDC78	359.008	-0.00275292	0.2098	-0.0131217	0.989531	0.994303
CCDC80	31.5871	1.0037	0.41381	2.42552	0.0152866	0.052078
CCDC82	897.321	-0.0142028	0.131599	-0.107924	0.914056	0.95267
CCDC84	141.163	0.0387977	0.232894	0.166589	0.867693	0.926825
CCDC85B	1221.41	-0.292917	0.158631	-1.84653	0.0648156	0.159031
CCDC85C	584.239	-0.0422391	0.203022	-0.208052	0.835188	0.906552
CCDC86	3464.25	0.268632	0.118347	2.26988	0.023215	0.0723059
CCDC87	14.1403	-0.911743	0.679433	-1.34192	0.179623	0.337045
CCDC88A	5834.21	-0.159833	0.151444	-1.05539	0.291245	0.469296
CCDC88B	26.8186	-0.093291	0.533148	-0.174981	0.861094	0.922535
CCDC9	410.009	0.0790543	0.186899	0.422978	0.672311	0.79999
CCDC90B	891.694	0.571902	0.117032	4.8867	1.0254e-06	1.30236e-05
CCDC91	694.612	0.0779766	0.127152	0.613257	0.539706	0.700432
CCDC92	64.5771	0.344347	0.297267	1.15838	0.246711	0.420005
CCDC93	1792.29	0.351599	0.110606	3.17886	0.00147858	0.00767427
CCDC94	442.899	0.00147769	0.170111	0.00868663	0.993069	0.996257
CCDC97	1271.98	0.301886	0.113097	2.66927	0.00760174	0.0297952
CCHCR1	362.668	-0.254072	0.160844	-1.57962	0.114194	0.243311
CCL2	10.7076	2.49912	0.81723	3.05804	0.0022279	0.010749
CCL20	36.2482	0.886251	0.378919	2.3389	0.0193409	0.0625783
CCL28	90.0821	-1.13865	0.28543	-3.98923	6.62892e-05	0.000542761
CCM2	451.304	0.090971	0.175968	0.516974	0.605174	0.75034
CCNA2	1544.48	-2.0658	0.164338	-12.5704	3.07104e-36	9.59701e-34
CCNB1	2511.06	-1.77911	0.188809	-9.42283	4.3909e-21	3.5044e-19
CCNB1IP1	1055.49	0.389535	0.170101	2.29002	0.0220204	0.0694359
CCNB2	1015.57	-3.34251	0.179441	-18.6273	1.92971e-77	7.23642e-74
CCNB3	23.7057	-0.872184	0.467538	-1.86548	0.062114	0.154266
CCNC	2805.72	-0.000656277	0.127013	-0.00516699	0.995877	0.99734
CCND1	8878.59	-0.0366709	0.111935	-0.327608	0.743208	0.849187
CCND3	855.908	-0.636158	0.21174	-3.00443	0.00266083	0.0125462
CCNDBP1	816.838	-0.103726	0.131385	-0.789485	0.429829	0.605962
CCNE1	497.996	-0.224647	0.211666	-1.06133	0.288541	0.46614
CCNE2	320.311	-1.68595	0.294186	-5.73089	9.9904e-09	1.84325e-07
CCNF	1555.47	-1.19058	0.145101	-8.20516	2.30284e-16	1.13622e-14
CCNG1	5640.86	-0.222298	0.105553	-2.10603	0.0352019	0.100056
CCNG2	206.149	-0.367988	0.192738	-1.90926	0.0562284	0.142736
CCNH	1141.73	-0.0266408	0.125919	-0.211572	0.832441	0.904831
CCNI	2057.48	-0.0365001	0.11289	-0.323324	0.74645	0.851115
CCNJ	378.317	1.0852	0.181984	5.96315	2.47416e-09	5.12602e-08
CCNJL	832.111	0.688926	0.141306	4.87541	1.08582e-06	1.37098e-05
CCNK	1270.58	0.470338	0.114369	4.11245	3.91475e-05	0.000340808
CCNL1	2636.12	0.0369227	0.14444	0.255627	0.798239	0.884247
CCNL2	4113.59	0.0688101	0.116486	0.590713	0.554713	0.712388
CCNO	93.7335	-0.432727	0.274818	-1.5746	0.11535	0.245168
CCNT1	4185.01	0.269966	0.106403	2.5372	0.0111742	0.0406334
CCNT2	1606.18	0.177558	0.116405	1.52535	0.127172	0.263332
CCNT2-AS1	19.3945	-1.29359	0.551574	-2.34526	0.0190136	0.0619066
CCNY	1226.36	0.0646836	0.113481	0.569994	0.568682	0.721556
CCNYL1	858.897	0.442687	0.13629	3.24813	0.00116167	0.00628155
CCNYL2	158.158	0.423771	0.227067	1.86629	0.0620014	0.154028
CCP110	1816.8	-0.129987	0.12358	-1.05185	0.29287	0.47127
CCPG1	2066.42	0.124991	0.121475	1.02894	0.303507	0.481503
CCR10	11.9067	-1.08517	0.739788	-1.46686	0.142414	0.285742
CCRN4L	706.305	-0.377117	0.150323	-2.5087	0.0121175	0.0433284
CCS	257.281	-0.227303	0.192545	-1.18052	0.237794	0.409236
CCSAP	2459.63	-0.452617	0.138712	-3.263	0.00110239	0.00601524
CCSER2	1784.58	0.312503	0.105521	2.96153	0.00306117	0.0141111
CCT2	7147.15	-0.239586	0.115061	-2.08225	0.0373196	0.104693
CCT3	12464.9	-0.137873	0.150727	-0.914723	0.360337	0.540019
CCT4	10552.8	-0.295459	0.10531	-2.80562	0.00502206	0.0212559
CCT5	12657.4	-0.241744	0.0993036	-2.4344	0.0149166	0.0510261
CCT6A	15248.3	-0.0877154	0.13166	-0.666225	0.505267	0.671734
CCT6B	26.7332	-0.171486	0.461311	-0.371736	0.710089	0.826587
CCT6P1	204.942	1.00804	0.213582	4.7197	2.36192e-06	2.77004e-05
CCT6P3	149.963	1.38071	0.236131	5.84724	4.9981e-09	9.74923e-08
CCT7	11876.9	-0.157076	0.0891204	-1.76252	0.0779821	0.182031
CCT8	9094.55	-0.332908	0.0987465	-3.37134	0.000748044	0.00435247
CCZ1	1908.39	0.0204281	0.129058	0.158286	0.874231	0.930921
CCZ1B	2339.52	0.0687991	0.104883	0.655959	0.511851	0.677171
CD101	64.8453	1.45061	0.329071	4.4082	1.04234e-05	0.000105216
CD109	19570.9	-0.255055	0.104646	-2.43732	0.0147964	0.0507073
CD14	8.57076	-0.465084	0.786927	-0.591012	0.554512	0.712191
CD151	2501.83	-0.303982	0.156429	-1.94327	0.0519841	0.134303
CD163L1	80.3921	0.328073	0.260061	1.26152	0.207122	0.371053
CD164	8550.62	0.114776	0.110435	1.03931	0.29866	0.4775
CD1D	8.61169	-0.249966	0.792451	-0.315434	0.752432	0.855166
CD200	983.643	0.203013	0.245982	0.825315	0.409193	0.586124
CD22	1118.07	-0.22302	0.202228	-1.10282	0.270106	0.445671
CD27-AS1	273.659	-0.341142	0.20891	-1.63296	0.102477	0.224336
CD274	14.7863	0.209067	0.638699	0.327332	0.743417	0.849329
CD276	5990.58	0.0971949	0.158703	0.612433	0.540252	0.700715
CD2AP	2783.72	0.178839	0.105638	1.69293	0.0904682	0.204309
CD2BP2	2090.45	-0.0527429	0.112067	-0.470639	0.637898	0.773773
CD302	862.118	-0.218871	0.160956	-1.35982	0.173886	0.329497
[truncated: 13,007 more rows]
