# Supplementary material for: Bcl-2 dependent modulation of Hippo pathway in cancer cells
Source: Cell Commun Signal. 2024 May 16;22:277. doi: 10.1186/s12964-024-01647-1 (PMC11097437; doi:10.1186/s12964-024-01647-1)
Supplement: Supplementary file 7 — Supplementary Material 7 [file 12964_2024_1647_MOESM7_ESM.xlsx]

## Sheet: siBLC2_vs_CTRL_res_deseq_final
	baseMean	log2FoldChange	lfcSE	stat	pvalue	padj
A1BG	115.32	0.918521	0.327641	2.80344	0.00505611	0.0193577
A1BG-AS1	326.797	0.226044	0.162081	1.39464	0.163124	0.299655
A2M	3936.05	-0.729542	0.190143	-3.83681	0.000124642	0.000802548
A4GALT	207.635	-1.00167	0.270007	-3.70981	0.000207416	0.00124598
AAAS	1658.59	-0.242886	0.129816	-1.871	0.0613446	0.144294
AACS	1527.51	0.399891	0.137027	2.91834	0.00351895	0.0143445
AACSP1	79.9805	0.239952	0.475067	0.505091	0.613495	0.746086
AADAT	509.041	0.183582	0.169228	1.08482	0.278003	0.438777
AAED1	262.385	-0.121993	0.229903	-0.530629	0.595676	0.73136
AAGAB	1820.07	-0.00854415	0.113161	-0.0755043	0.939813	0.965401
AAK1	3183.74	-1.2038	0.14674	-8.2036	2.33285e-16	1.16287e-14
AAMDC	29.0284	0.670159	0.53789	1.2459	0.2128	0.364654
AAMP	2368	-0.481759	0.175993	-2.73737	0.00619328	0.0229753
AAR2	1211.74	0.171685	0.247069	0.694885	0.487127	0.642701
AARD	13.4512	0.86234	0.64694	1.33295	0.182547	0.325793
AARS	5962.91	-0.990854	0.156175	-6.3445	2.23155e-10	4.65287e-09
AARS2	4407.37	-0.202575	0.123783	-1.63653	0.101729	0.212432
AARSD1	529.895	0.539985	0.171781	3.14344	0.00166973	0.00753764
AASDH	729.963	0.197127	0.154296	1.27759	0.201395	0.350051
AASDHPPT	3002.72	0.0201383	0.279301	0.0721026	0.94252	0.967065
AASS	2296.37	-0.203218	0.212942	-0.954337	0.339913	0.504989
AATF	1971.78	0.255751	0.163953	1.55991	0.118781	0.238132
AATK	715.354	-1.35268	0.199433	-6.78262	1.18013e-11	3.06304e-10
ABAT	1560.07	1.23551	0.115933	10.6572	1.61468e-26	2.64212e-24
ABCA1	1095.6	-0.337023	0.586046	-0.575079	0.565238	0.708441
ABCA10	32.5417	0.0163232	0.468468	0.0348439	0.972204	0.984698
ABCA11P	147.305	0.399579	0.197047	2.02784	0.0425768	0.108599
ABCA12	9.27164	0.668198	0.778104	0.858751	0.390478	0.55403
ABCA13	146.924	0.283925	0.254379	1.11615	0.264358	0.424631
ABCA2	3734.66	-0.0448456	0.123643	-0.362702	0.716827	0.821242
ABCA3	100.88	1.69556	0.393695	4.30678	1.65648e-05	0.000131704
ABCA5	1149.41	0.0572176	0.238507	0.239899	0.810408	0.886298
ABCA6	150.119	-0.959035	0.267822	-3.58087	0.000342449	0.00193224
ABCA7	407.424	1.30377	0.176857	7.37189	1.68229e-13	5.76884e-12
ABCA8	3380.66	-0.0434998	0.156386	-0.278157	0.780892	0.867138
ABCA9	88.4754	-1.38661	0.33475	-4.14222	3.43958e-05	0.00025407
ABCB1	182.335	-0.142967	0.209752	-0.681599	0.495493	0.649921
ABCB10	1300	-0.0246223	0.208101	-0.118319	0.905815	0.945444
ABCB4	64.8059	-0.715886	0.518793	-1.3799	0.167616	0.305789
ABCB5	116.314	-1.76627	0.450384	-3.92169	8.79298e-05	0.000589357
ABCB6	1658.61	0.127924	0.140613	0.909756	0.362951	0.528727
ABCB7	770.671	-0.0140466	0.139324	-0.10082	0.919694	0.953714
ABCB8	993.156	0.192825	0.14407	1.33841	0.180762	0.323566
ABCB9	713.218	0.774002	0.270918	2.85696	0.00427715	0.0168732
ABCC1	2331.09	0.112879	0.116989	0.964876	0.334607	0.499869
ABCC10	962.497	0.28638	0.119151	2.4035	0.016239	0.0504981
ABCC2	1349.3	0.566777	0.154955	3.65769	0.000254498	0.00150243
ABCC4	3091.84	-0.17669	0.144587	-1.22204	0.221694	0.375108
ABCC5	1412.03	0.152629	0.159396	0.957551	0.338289	0.503239
ABCC6	11.7142	0.616044	0.646898	0.952304	0.340943	0.506268
ABCD1	1462.62	-1.80449	0.21594	-8.35645	6.4632e-17	3.43806e-15
ABCD3	2094.67	0.61304	0.097546	6.28462	3.28652e-10	6.74051e-09
ABCD4	537.128	-0.0854071	0.13461	-0.634478	0.525769	0.676547
ABCE1	4118.94	-0.40174	0.179304	-2.24055	0.0250551	0.0714896
ABCF1	3198.96	-0.508759	0.172449	-2.95019	0.00317577	0.0131413
ABCF2	4116.32	0.051607	0.15289	0.337543	0.735707	0.835291
ABCF3	1384.45	0.719206	0.13902	5.17339	2.29886e-07	2.71641e-06
ABCG2	66.5602	-0.565429	0.34753	-1.627	0.103738	0.215249
ABCG4	65.719	1.64599	0.459851	3.57941	0.000344376	0.00194166
ABHD1	21.476	0.133691	0.60885	0.21958	0.826198	0.897049
ABHD10	1460.73	0.00245463	0.107298	0.0228768	0.981749	0.991027
ABHD11	296.65	-0.437288	0.223053	-1.96046	0.0499417	0.123181
ABHD12	2056.38	-0.149153	0.154168	-0.967473	0.333308	0.498274
ABHD13	1198.56	-0.0393755	0.116302	-0.338563	0.734939	0.834561
ABHD14A	249.465	-0.17455	0.22784	-0.76611	0.443611	0.604519
ABHD14A-ACY1	12.8539	-0.423503	1.21059	-0.349832	0.726465	0.828689
ABHD14B	3109.68	-0.00904343	0.17255	-0.0524105	0.958202	0.977607
ABHD15	593.882	0.312666	0.142907	2.18789	0.0286774	0.0793584
ABHD16A	647.479	0.252229	0.159219	1.58416	0.113156	0.229886
ABHD17A	2097.15	0.344308	0.190195	1.81028	0.0702517	0.160044
ABHD17B	574.463	-0.452732	0.2262	-2.00147	0.0453414	0.114199
ABHD17C	944.047	-0.446227	0.335045	-1.33184	0.182912	0.326213
ABHD2	17555.1	0.0857816	0.123413	0.695077	0.487007	0.642655
ABHD3	916.07	-0.712511	0.224201	-3.178	0.00148296	0.00683125
ABHD4	249.511	-0.470071	0.183204	-2.56584	0.0102927	0.0347258
ABHD5	646.429	-1.35014	0.189156	-7.13768	9.49177e-13	2.92805e-11
ABHD6	760.014	-0.0298954	0.158641	-0.188447	0.850527	0.913969
ABHD8	253.805	1.24952	0.209703	5.95853	2.54514e-09	4.46037e-08
ABI1	1361.85	-0.104954	0.118531	-0.885461	0.375908	0.541006
ABI2	3708.52	0.107415	0.0980213	1.09584	0.27315	0.434051
ABI3BP	17.5603	2.50085	0.630001	3.9696	7.19936e-05	0.00049353
ABL1	1378.07	-0.937831	0.13271	-7.06675	1.58604e-12	4.77525e-11
ABL2	6805.73	0.154087	0.101471	1.51854	0.128879	0.253117
ABLIM1	590.114	-0.345791	0.177426	-1.94894	0.0513031	0.125817
ABLIM3	573.158	0.767665	0.158008	4.8584	1.1834e-06	1.21272e-05
ABR	4474.7	-0.381827	0.137914	-2.76859	0.00562997	0.0212202
ABRACL	315.747	-0.345896	0.228145	-1.51612	0.129489	0.25405
ABT1	736.706	0.306318	0.177882	1.72203	0.0850643	0.185652
ABTB1	500.687	0.0462624	0.176246	0.262487	0.792946	0.875661
ABTB2	1469.03	0.25005	0.165263	1.51304	0.130269	0.255001
AC002116.7	11.1786	-1.46175	0.726529	-2.01196	0.0442242	0.11191
AC002511.1	407.88	-1.17094	0.467423	-2.50511	0.0122414	0.04007
AC003102.3	33.1679	0.914212	0.433631	2.10827	0.0350074	0.0927983
AC003665.1	34.4715	-0.655233	0.436187	-1.50218	0.13305	0.259146
AC004893.11	71.4477	-0.0274027	0.33031	-0.0829608	0.933883	0.961671
AC005550.4	33.6747	-0.53155	0.375868	-1.41419	0.157306	0.291995
AC005592.2	43.7795	-0.853142	0.347049	-2.45827	0.0139607	0.044451
AC007038.7	22.0749	0.110655	0.656005	0.168679	0.866049	0.923293
AC007040.7	199.926	-0.591941	0.210099	-2.81744	0.00484086	0.0187049
AC007246.3	46.7751	-0.077985	0.550939	-0.141549	0.887436	0.93462
AC007551.3	21.4284	0.330906	0.622646	0.531452	0.595106	0.730847
AC007773.2	20.5101	-0.130987	0.473916	-0.276392	0.782247	0.868228
AC009948.5	227.63	-0.687429	0.213977	-3.21264	0.00131522	0.00614159
AC010091.1	28.0843	-0.742093	0.505708	-1.46743	0.142258	0.272185
AC010524.2	22.8497	-0.515777	0.52586	-0.980825	0.326679	0.491438
AC010987.6	13.1671	-0.610792	0.625076	-0.977148	0.328496	0.493379
AC012309.5	30.1274	-0.383491	0.571542	-0.670976	0.502236	0.656137
AC016629.8	95.6371	0.344628	0.336227	1.02498	0.305371	0.469039
AC016995.3	16.2367	0.331843	0.564226	0.588139	0.556439	0.700797
AC018742.1	10.6717	-0.348533	0.662861	-0.525801	0.599026	0.733924
AC020571.3	14.2875	-0.112649	0.658387	-0.171099	0.864146	0.92257
AC022007.5	45.2094	0.308401	0.485781	0.634855	0.525523	0.676441
AC022311.1	13.095	0.578937	0.651122	0.889138	0.373929	0.538982
AC058791.1	100.857	0.136843	0.448712	0.304969	0.76039	0.853419
AC068831.10	8.41063	0.650679	0.828038	0.785808	0.43198	0.594415
AC074138.3	10.2769	0.324432	0.676684	0.479443	0.631623	0.760069
AC074286.1	35.6781	-0.460111	0.65343	-0.704147	0.481341	0.637974
AC074289.1	56.2903	0.0245419	0.391627	0.0626665	0.950032	0.971853
AC091729.9	252.818	-0.140399	0.183898	-0.76346	0.445189	0.605842
AC095067.1	162.061	-1.15869	0.20515	-5.64803	1.623e-08	2.41907e-07
AC096559.1	34.3289	-0.63027	0.535911	-1.17607	0.239566	0.396834
AC105053.3	9.97963	-0.422542	0.801975	-0.526877	0.598279	0.733308
AC137932.6	9.85798	0.702775	0.867384	0.810224	0.417812	0.581348
AC147651.4	132.486	-0.418351	0.255006	-1.64056	0.10089	0.211119
ACAA1	1052.48	0.499946	0.116608	4.28743	1.80754e-05	0.000142166
ACAA2	838.85	0.0413923	0.146239	0.283045	0.777142	0.86455
ACACA	5823.91	0.053743	0.0775236	0.693247	0.488155	0.643718
ACACB	648.394	0.329783	0.263235	1.25281	0.210275	0.361356
ACAD10	1110.89	0.0166867	0.198891	0.083899	0.933137	0.961143
ACAD11	731.283	0.297468	0.343082	0.867049	0.385915	0.550149
ACAD8	608.449	0.741857	0.127998	5.79586	6.79722e-09	1.10027e-07
ACAD9	1222.28	0.00304701	0.113599	0.0268226	0.978601	0.988992
ACADM	1658.59	0.0188382	0.111676	0.168686	0.866043	0.923293
ACADS	294.129	0.324619	0.26308	1.23392	0.217233	0.370396
ACADSB	1389.25	0.483062	0.106949	4.51676	6.27939e-06	5.46416e-05
ACADVL	6297.87	0.302837	0.113818	2.66072	0.00779733	0.0276842
ACAN	11006.2	-0.996664	0.248605	-4.00903	6.09695e-05	0.000425515
ACAP2	4862.29	0.28041	0.0930899	3.01225	0.00259322	0.011006
ACAP3	1486.28	0.534943	0.146854	3.64269	0.000269799	0.00158099
ACAT1	2062.79	0.101998	0.100632	1.01357	0.310786	0.474934
ACAT2	1355.05	-0.374518	0.142888	-2.62107	0.00876545	0.0304676
ACBD3	3454.27	-0.201772	0.112922	-1.78682	0.0739659	0.166043
ACBD4	291.56	0.00544437	0.350274	0.0155432	0.987599	0.993328
ACBD5	1997.38	0.518705	0.135093	3.83961	0.000123231	0.000794826
ACBD6	975.902	0.0634699	0.151414	0.419182	0.675083	0.792188
ACBD7	61.8823	-0.885224	0.282149	-3.13743	0.00170435	0.00766349
ACCS	257.608	0.289322	0.280933	1.02986	0.303076	0.466705
ACD	485.428	-1.24593	0.179935	-6.92431	4.38113e-12	1.23366e-10
ACE	20.0315	0.0613606	0.618613	0.0991906	0.920987	0.954653
ACER2	81.8304	1.60299	0.291897	5.49164	3.98229e-08	5.4949e-07
ACER3	1135.17	-0.0589857	0.155292	-0.379837	0.704067	0.812372
ACHE	31.7357	1.59591	0.403611	3.95409	7.68277e-05	0.000522387
ACIN1	3810.22	-0.224349	0.112992	-1.98553	0.0470858	0.117589
ACLY	14511.9	-0.0946454	0.146749	-0.64495	0.51896	0.670747
ACN9	447.073	-0.409949	0.21783	-1.88196	0.0598412	0.141598
ACO1	1863.47	0.0550707	0.120826	0.455786	0.648544	0.773076
ACO2	5049.52	0.313363	0.122935	2.54902	0.0108025	0.0361351
ACOT1	50.4922	0.389325	0.309195	1.25916	0.207973	0.358301
ACOT11	17.3511	0.214657	0.581674	0.369034	0.712102	0.817933
ACOT13	342.998	-0.862947	0.237268	-3.63701	0.000275823	0.00161127
ACOT2	363.681	-0.2119	0.184323	-1.14962	0.250302	0.40901
ACOT7	4338.52	0.113083	0.129409	0.873841	0.382205	0.546931
ACOT8	454.814	0.0292511	0.181554	0.161115	0.872003	0.925684
ACOT9	1133.81	0.064041	0.110463	0.579749	0.562084	0.705546
ACOX1	2425.89	0.553632	0.107175	5.1657	2.39544e-07	2.81287e-06
ACOX2	112.751	1.02795	0.246604	4.16843	3.0671e-05	0.000228575
ACOX3	585.723	1.0171	0.129109	7.87787	3.33009e-15	1.41214e-13
ACP1	1661.94	-0.0605974	0.116917	-0.518295	0.604253	0.738706
ACP2	956.551	-0.387858	0.104922	-3.69664	0.000218473	0.0013046
ACP5	1650.62	0.0719308	0.184821	0.389193	0.697134	0.807653
ACP6	1098.25	0.177143	0.159873	1.10802	0.267852	0.428916
ACPL2	1603.17	-0.666237	0.188885	-3.52721	0.000419968	0.00232109
ACPP	63.5394	-1.90937	0.50188	-3.80444	0.000142125	0.000899728
ACRBP	10.307	1.19142	0.845828	1.40859	0.158957	0.29437
ACRC	52.7082	0.904041	0.396609	2.27943	0.0226416	0.0660299
ACSF2	240.587	0.974574	0.343565	2.83665	0.00455895	0.0177615
ACSF3	855.625	0.20987	0.163137	1.28646	0.198282	0.346361
ACSL1	2603.2	-0.570479	0.120502	-4.73419	2.19936e-06	2.12102e-05
ACSL3	18512.1	-0.19333	0.165547	-1.16783	0.242876	0.400938
ACSL4	4067.73	-0.131397	0.110385	-1.19035	0.233907	0.390196
ACSL6	12.3869	1.76863	0.672721	2.62907	0.00856196	0.0299192
ACSM3	20.8085	-0.0162359	0.537188	-0.0302239	0.975888	0.987413
ACSS1	2468.72	0.796245	0.094135	8.45855	2.70734e-17	1.5438e-15
ACSS2	2958.56	0.0306757	0.114575	0.267735	0.788903	0.872733
ACSS3	545.375	0.039601	0.276109	0.143425	0.885954	0.934301
ACTA2	381.574	-0.433977	0.192522	-2.25417	0.0241857	0.0696294
ACTB	109260	0.072633	0.242097	0.300016	0.764165	0.856441
ACTBL2	10.8732	-2.61871	0.813789	-3.21792	0.00129123	0.00604233
ACTG1	46909.4	-0.48426	0.137293	-3.52719	0.000419997	0.00232109
ACTL10	59.5515	-0.812687	0.300214	-2.70703	0.00678882	0.0247815
ACTL6A	1346.67	-0.692329	0.190833	-3.62793	0.000285698	0.00165738
ACTL8	211.626	0.263807	0.33935	0.777388	0.43693	0.598721
ACTN1	6554.57	-0.117578	0.225771	-0.520781	0.602519	0.737185
ACTN2	1637.92	1.04596	0.275588	3.79538	0.000147415	0.000925844
ACTN4	35023	-0.0457397	0.10859	-0.421215	0.673598	0.791164
ACTR10	751.562	0.119111	0.13829	0.861309	0.389068	0.552654
ACTR1A	2037.23	-0.0195103	0.208309	-0.0936605	0.925379	0.957109
ACTR1B	1700.51	-0.0206214	0.14427	-0.142936	0.886341	0.934316
ACTR2	14880.3	-0.055466	0.138821	-0.39955	0.689488	0.801882
ACTR3	6215.16	-0.0477687	0.141561	-0.337443	0.735783	0.835291
ACTR3B	315.289	-0.511043	0.193143	-2.64594	0.0081465	0.028667
ACTR5	290.592	0.122751	0.207959	0.590266	0.555012	0.699644
ACTR6	900.526	-0.175203	0.127286	-1.37645	0.168684	0.307131
ACTR8	1070.4	0.290289	0.111107	2.61271	0.00898275	0.031108
ACTRT3	16.3781	0.134696	0.616082	0.218633	0.826936	0.897591
ACVR1	2301.86	0.146415	0.167367	0.874811	0.381677	0.546435
ACVR1B	812.748	-0.589151	0.110673	-5.32333	1.01883e-07	1.30421e-06
ACVR1C	704.827	0.751306	0.134658	5.57938	2.41382e-08	3.4654e-07
ACVR2A	439.798	0.132199	0.140358	0.941869	0.34626	0.511992
ACVR2B	1259.6	1.13489	0.201393	5.63522	1.74831e-08	2.58791e-07
ACVR2B-AS1	13.5228	-1.38803	0.612209	-2.26725	0.0233748	0.0676831
ACVRL1	36.5451	0.456617	0.415819	1.09812	0.272154	0.433225
ACY1	2598.24	0.11794	0.156177	0.755169	0.450147	0.610662
ACYP1	50.261	-0.284904	0.349933	-0.814167	0.415549	0.579264
ACYP2	35.0296	0.808041	0.444754	1.81683	0.0692439	0.158301
AD000090.2	257.865	-0.556114	0.305411	-1.82087	0.0686266	0.157216
ADA	940.865	0.321884	0.12926	2.4902	0.012767	0.0414196
ADAL	650.931	-0.468412	0.180772	-2.59117	0.00956494	0.0327251
ADAM10	12588.4	-0.108344	0.0808662	-1.33979	0.180312	0.32303
ADAM11	793.64	0.290809	0.18481	1.57355	0.11559	0.233618
ADAM12	1027.65	-0.440313	0.225262	-1.95467	0.0506217	0.124568
ADAM15	3349.03	-0.00801274	0.162737	-0.0492373	0.96073	0.979071
ADAM17	1703.13	0.0976083	0.135775	0.718899	0.472203	0.63019
ADAM19	2506.1	0.621133	0.123238	5.0401	4.65281e-07	5.14647e-06
ADAM1A	68.2367	0.161734	0.315982	0.511846	0.608759	0.742466
ADAM20	11.9876	1.56127	0.955397	1.63416	0.102225	0.213128
ADAM20P1	13.6109	1.92475	0.7705	2.49805	0.012488	0.0407531
ADAM21	31.2495	-0.211481	0.481477	-0.439234	0.660492	0.782419
ADAM22	673.165	0.593704	0.145823	4.0714	4.67322e-05	0.000334684
ADAM23	3538.44	-0.0434536	0.10982	-0.39568	0.692341	0.803767
ADAM32	14.6277	0.724123	0.665329	1.08837	0.276432	0.437399
ADAM8	15.2902	2.30073	0.804546	2.85966	0.00424091	0.0167681
ADAM9	10855.7	0.112057	0.152035	0.737045	0.461095	0.620332
ADAMTS1	620.235	-0.172637	0.199705	-0.864459	0.387336	0.551349
ADAMTS10	11.1864	0.93114	0.821828	1.13301	0.25721	0.417037
ADAMTS13	166.795	0.867231	0.456324	1.90047	0.0573716	0.136852
ADAMTS15	40.21	0.956908	0.355227	2.69379	0.00706438	0.0255614
ADAMTS16	16.593	-1.3873	0.651429	-2.12963	0.0332025	0.0890488
ADAMTS17	205.23	-0.124705	0.264452	-0.471561	0.63724	0.764629
ADAMTS20	95.468	0.582657	0.459799	1.2672	0.205084	0.354662
ADAMTS3	71.183	-0.339477	0.32288	-1.0514	0.293074	0.45545
ADAMTS4	33.9126	0.810871	0.393082	2.06285	0.0391266	0.101501
ADAMTS6	130.028	1.15987	0.411635	2.81773	0.00483648	0.0186928
ADAMTS7	264.469	0.920402	0.434162	2.11995	0.0340101	0.0906976
ADAMTS9	814.903	-0.721119	0.176921	-4.07595	4.58272e-05	0.000328829
ADAMTSL4	262.802	0.605925	0.42613	1.42192	0.155048	0.288881
ADAMTSL4-AS1	25.0994	0.0472434	0.475629	0.0993283	0.920878	0.954613
ADAMTSL5	317.138	0.634322	0.286989	2.21026	0.027087	0.0759627
ADAP1	16.5272	1.20566	0.625769	1.92668	0.054019	0.130698
ADAR	10337.6	-0.0961942	0.12321	-0.780733	0.434959	0.596726
ADARB1	1305.99	0.399091	0.150722	2.64785	0.00810046	0.0285584
ADAT1	1294.18	-0.581693	0.122125	-4.7631	1.90638e-06	1.87084e-05
ADAT2	743.68	-0.0802983	0.213231	-0.376579	0.706487	0.814041
ADAT3	133.533	0.112369	0.285467	0.393632	0.693853	0.80503
ADC	58.3772	-0.17902	0.332632	-0.538192	0.590444	0.72702
ADCK1	101.761	0.142749	0.25738	0.554625	0.579151	0.718462
ADCK2	814.673	0.19158	0.15089	1.26967	0.204203	0.353464
ADCK3	2378.49	-0.381008	0.107516	-3.54372	0.000394521	0.00219075
ADCK4	618.988	-0.222368	0.144894	-1.5347	0.124857	0.247088
ADCK5	181.593	0.191261	0.2176	0.878957	0.379424	0.544245
ADCY1	9452.32	-0.512912	0.118511	-4.32799	1.5048e-05	0.000120771
ADCY10P1	24.6101	-0.64486	0.59472	-1.08431	0.278228	0.438994
ADCY3	2213.85	-0.766409	0.159235	-4.81307	1.48629e-06	1.48767e-05
ADCY5	27.7598	1.45114	0.541306	2.68081	0.0073444	0.0263873
ADCY6	1690.08	-0.0532093	0.119476	-0.445356	0.656062	0.778954
ADCY7	1672.39	0.321558	0.170999	1.88047	0.060044	0.142034
ADCY9	3798.89	0.268359	0.139763	1.92009	0.054846	0.132135
ADD1	4471.14	-0.00487512	0.123438	-0.0394944	0.968496	0.982812
ADD2	688.801	-0.780043	0.30326	-2.57219	0.0101056	0.0342019
ADD3	2807.4	-0.484162	0.138388	-3.49858	0.000467736	0.0025475
ADH5	1970.1	-0.212107	0.16539	-1.28246	0.19968	0.348053
ADHFE1	19.0714	0.755831	0.884781	0.854258	0.392962	0.556663
ADI1	2267.42	0.512701	0.21517	2.38277	0.0171829	0.052844
ADIPOR1	7009.54	-0.0935047	0.134275	-0.696367	0.486199	0.641926
ADIPOR2	4056.22	-0.364359	0.111025	-3.28177	0.00103158	0.00499979
ADK	688.126	0.460487	0.190615	2.41579	0.015701	0.0492216
ADM	310.366	-0.117535	0.254211	-0.462352	0.643829	0.769466
ADM2	29.664	0.578285	0.497689	1.16194	0.24526	0.403777
ADM5	146.856	-0.439065	0.213658	-2.05499	0.0398798	0.103082
ADNP	6431.76	0.0819352	0.120937	0.677503	0.498087	0.652073
ADNP2	1669.93	-0.266448	0.116753	-2.28216	0.02248	0.0656604
ADO	1208.76	-0.547865	0.129478	-4.23132	2.32322e-05	0.000177622
ADORA1	51.5186	-0.569353	0.428906	-1.32745	0.184359	0.327705
ADORA2B	565.544	-0.291562	0.213558	-1.36526	0.172172	0.312388
ADPGK	1193.9	-0.680521	0.162322	-4.19242	2.75991e-05	0.000207634
ADPRH	609.79	-0.378823	0.151763	-2.49616	0.0125547	0.0409266
ADPRHL1	98.1882	1.08467	0.2692	4.02924	5.59577e-05	0.000394007
ADPRHL2	548.152	0.391676	0.233567	1.67693	0.0935556	0.20016
ADPRM	190.085	-0.0878063	0.191031	-0.459643	0.645772	0.77107
ADRA2A	38.3481	-0.880821	0.535498	-1.64486	0.0999978	0.209661
ADRB1	82.4469	-0.759018	0.330895	-2.29383	0.0218002	0.0641228
ADRB2	40.8118	-0.74403	0.406717	-1.82936	0.0673459	0.154963
ADRBK1	1434.82	-0.689145	0.174477	-3.94977	7.82262e-05	0.000530697
ADRBK2	16.7468	1.42159	0.618103	2.29993	0.0214523	0.0633221
ADRM1	3644.52	0.0878222	0.241823	0.363167	0.71648	0.821032
ADSL	3414.53	0.199198	0.143149	1.39154	0.164061	0.300743
ADSS	5127.13	0.216976	0.119689	1.81283	0.0698582	0.159316
ADSSL1	112.993	-0.57623	0.323984	-1.77858	0.0753089	0.16838
AEBP1	8431.34	0.00956538	0.21954	0.04357	0.965247	0.980793
AEBP2	1525.33	-0.173328	0.116571	-1.48689	0.137045	0.265142
AEN	3786.29	0.65522	0.214598	3.05324	0.00226381	0.00980986
AES	4602.22	0.593699	0.149878	3.96121	7.45725e-05	0.000508891
AFAP1	5230.59	-0.212191	0.0876303	-2.42143	0.0154596	0.0485661
AFAP1L1	1467.5	-0.706055	0.113859	-6.20114	5.60543e-10	1.11325e-08
AFAP1L2	1103.84	0.692162	0.120903	5.72496	1.03458e-08	1.60728e-07
AFF1	824	-0.792196	0.156693	-5.05573	4.28741e-07	4.79515e-06
AFF2	19.073	-0.501783	0.487678	-1.02892	0.303516	0.467191
AFF3	385.263	0.214083	0.28152	0.760453	0.446984	0.60752
AFF4	8883.47	0.16404	0.0946927	1.73234	0.0832133	0.182555
AFG3L1P	429.191	0.500622	0.203358	2.46177	0.0138252	0.0441317
AFG3L2	4988.54	-0.133533	0.090286	-1.479	0.13914	0.267991
AFMID	592.38	0.0334499	0.155612	0.214958	0.8298	0.899209
AFTPH	1988.93	0.437621	0.150193	2.91372	0.00357153	0.0145313
AGA	664.675	-0.396956	0.13084	-3.03389	0.0024142	0.0103406
AGAP1	1972.55	-0.580884	0.0969315	-5.99273	2.06346e-09	3.6805e-08
AGAP1-IT1	15.9489	-0.0340736	0.732421	-0.0465219	0.962894	0.979751
AGAP11	19.5953	0.32159	0.706848	0.454963	0.649136	0.773415
AGAP2	113.702	0.407222	0.24543	1.65922	0.0970714	0.205616
AGAP2-AS1	226.421	0.112775	0.268178	0.420524	0.674103	0.791483
AGAP3	5202.62	0.317577	0.0948278	3.34899	0.000811072	0.00409865
AGAP4	329.659	0.177671	0.269526	0.6592	0.509767	0.66264
AGAP5	93.7458	0.816838	0.447703	1.82451	0.0680748	0.156273
AGAP6	482.478	0.554177	0.284021	1.95118	0.0510353	0.125271
AGAP9	175.941	0.479954	0.286419	1.6757	0.0937963	0.200427
AGBL2	35.2398	1.00372	0.673028	1.49135	0.13587	0.263342
AGBL5	1231.16	-0.0775653	0.10549	-0.735283	0.462167	0.621369
AGER	154.011	0.964805	0.229298	4.20766	2.58034e-05	0.000195395
AGFG1	3136.37	-0.158346	0.161159	-0.98255	0.325829	0.49059
AGFG2	956.029	-0.19972	0.206421	-0.967537	0.333276	0.498274
AGGF1	2315.68	0.189866	0.0916902	2.07073	0.0383839	0.0999363
AGK	2469.69	0.00722313	0.152536	0.0473537	0.962231	0.979407
AGL	1738.94	0.359666	0.120414	2.98692	0.00281807	0.0118317
AGMO	1243.79	0.904498	0.158886	5.69275	1.2501e-08	1.90092e-07
AGO1	5989.98	-1.50572	0.127775	-11.7842	4.71e-32	1.5086e-29
AGO2	1896.43	0.385827	0.133756	2.88457	0.00391951	0.0156968
AGO3	712.295	-0.189883	0.163307	-1.16273	0.244937	0.403467
AGO4	558.475	0.0670855	0.184762	0.363092	0.716536	0.821033
AGPAT1	3545.3	-0.458469	0.129299	-3.5458	0.000391423	0.00217515
AGPAT2	963.619	0.243122	0.27914	0.870968	0.383772	0.548443
AGPAT3	3529.07	0.0613505	0.122284	0.501705	0.615875	0.748058
AGPAT4	98.3253	0.504106	0.375674	1.34187	0.179638	0.322053
AGPAT5	2659.98	-0.068107	0.168702	-0.403711	0.686425	0.800173
AGPAT6	2357.32	-0.94892	0.115986	-8.18131	2.80777e-16	1.38584e-14
AGPAT9	1204.46	0.0490159	0.144543	0.339109	0.734527	0.834471
AGPS	4077.29	-0.668479	0.103534	-6.45663	1.0706e-10	2.35626e-09
AGRN	6708.82	0.482192	0.127872	3.7709	0.000162662	0.00100853
AGT	41.9917	-0.600101	0.586822	-1.02263	0.306484	0.470221
AGTPBP1	698.9	0.0204718	0.143098	0.143062	0.886242	0.934316
AGTRAP	465.7	-0.104136	0.130359	-0.79884	0.424383	0.587355
AHCTF1	7900.25	-0.108926	0.146554	-0.743244	0.457334	0.616909
AHCTF1P1	35.482	0.0448525	0.420238	0.106731	0.915002	0.951326
AHCY	8780.52	0.205381	0.141663	1.44978	0.147119	0.278792
AHCYL1	5487.2	-0.013932	0.0901232	-0.154588	0.877146	0.929277
AHCYL2	1015.22	-0.792668	0.120057	-6.60243	4.04471e-11	9.58883e-10
AHDC1	1210.12	0.0643503	0.184225	0.349303	0.726862	0.829047
AHI1	835.466	-0.357548	0.214872	-1.664	0.0961119	0.204147
AHNAK	25145.1	-0.640692	0.194019	-3.30221	0.000959268	0.00470692
AHNAK2	1827.87	0.815722	0.21098	3.86635	0.000110477	0.00072136
AHR	9983.09	0.0320159	0.185944	0.17218	0.863296	0.922033
AHRR	1581.13	0.629474	0.125405	5.01951	5.18022e-07	5.67976e-06
AHSA1	2521.22	-0.144673	0.15688	-0.922187	0.356431	0.522261
AHSA2	1471.8	0.498352	0.350165	1.42319	0.154681	0.288538
AIDA	3208.05	-0.555253	0.148851	-3.73027	0.000191275	0.00116294
AIF1L	905.741	0.600881	0.109925	5.46629	4.59558e-08	6.22139e-07
AIFM1	2418.74	0.402669	0.0926188	4.3476	1.37638e-05	0.000111398
AIFM2	565.141	-0.135719	0.139315	-0.974193	0.329961	0.494596
AIG1	32.8215	1.60462	0.555059	2.89089	0.00384151	0.0154255
AIM1	2198.9	-0.154745	0.222477	-0.695556	0.486707	0.642371
AIM2	604.595	-0.777242	0.20498	-3.7918	0.000149562	0.000937344
AIMP1	1028.86	0.0983145	0.139953	0.702483	0.482378	0.63878
AIMP2	1413.49	-0.0480602	0.215497	-0.22302	0.82352	0.894786
AIP	1355.21	0.0121237	0.142771	0.0849173	0.932327	0.960744
AJUBA	510.25	1.50566	0.226388	6.65077	2.91573e-11	7.07958e-10
AK1	613.635	0.332313	0.137892	2.40995	0.0159547	0.0498303
AK2	6338.03	-0.443435	0.110318	-4.01962	5.82919e-05	0.000408531
AK3	1355.22	0.187576	0.158167	1.18594	0.235648	0.391982
AK4	1438.48	0.590067	0.172555	3.41958	0.000627173	0.00327715
AK5	66.5451	-0.315704	0.372582	-0.847341	0.396805	0.560261
AK6	551.549	0.234226	0.130609	1.79334	0.0729187	0.164427
AK7	11.6735	0.0794921	0.842046	0.0944035	0.924789	0.956888
AK8	8.59632	1.96538	0.928736	2.11619	0.0343289	0.0913214
AK9	33.8196	1.87188	0.444683	4.20948	2.55962e-05	0.000193923
AKAP1	1899.56	-0.562169	0.127182	-4.42019	9.86124e-06	8.21533e-05
AKAP10	1440.37	0.184219	0.13558	1.35874	0.174228	0.315093
AKAP11	4637.95	0.216729	0.122096	1.77508	0.075885	0.169441
AKAP12	25072.9	-0.604216	0.203781	-2.96502	0.00302661	0.0126072
AKAP13	3456.54	-0.562048	0.134834	-4.16844	3.06689e-05	0.000228575
AKAP17A	951.873	0.151215	0.112287	1.34669	0.178081	0.320176
AKAP2	2062.06	-0.54419	0.14627	-3.72046	0.000198862	0.00120369
AKAP3	8.86582	0.0619707	0.706223	0.0877495	0.930076	0.959523
AKAP5	66.2967	0.818686	0.290263	2.8205	0.00479489	0.0185893
AKAP6	2947.55	-0.101945	0.130936	-0.778586	0.436224	0.597971
AKAP7	219.714	-0.25719	0.201743	-1.27484	0.202367	0.351174
AKAP8	920.43	0.141032	0.130216	1.08306	0.278781	0.439728
AKAP8L	1289.91	0.35207	0.172118	2.04552	0.0408037	0.104948
AKAP9	4613.12	0.378734	0.258762	1.46364	0.143292	0.273365
AKIP1	427.456	0.203064	0.141368	1.43642	0.150882	0.283603
AKIRIN1	2639.77	0.416573	0.143246	2.90809	0.00363645	0.0147397
AKIRIN2	1015.3	-0.250697	0.175351	-1.42968	0.152808	0.285981
AKNA	120.02	-0.699636	0.286172	-2.44481	0.0144929	0.0459318
AKNAD1	9.09125	1.6008	0.887252	1.80423	0.0711959	0.161584
AKR1A1	561.835	-0.425569	0.155104	-2.74377	0.00607383	0.0225934
AKR1B1	2392.78	-0.0437563	0.233427	-0.187452	0.851307	0.914051
AKR1C1	46.5613	-0.989338	0.396937	-2.49243	0.0126873	0.0412248
AKR1C2	101.779	-0.225326	0.292674	-0.76989	0.441365	0.602331
AKR1C3	50.4627	-1.01468	0.394085	-2.57478	0.0100303	0.0340004
AKR1E2	21.9591	-0.965638	0.572299	-1.6873	0.0915466	0.196597
AKR7A2	1651.35	-0.105987	0.194136	-0.545942	0.585106	0.722932
AKR7A3	9.12816	0.333788	0.774892	0.430754	0.666647	0.786637
AKT1	3191.18	0.13924	0.154888	0.898975	0.368666	0.533914
AKT1S1	3019.68	-0.424569	0.188763	-2.24922	0.0244984	0.0702742
AKT2	2811.69	-0.634654	0.180244	-3.52108	0.000429786	0.00236997
AKT3	7177.12	0.123915	0.120128	1.03152	0.302297	0.465791
AKTIP	403.503	0.141639	0.162283	0.872791	0.382777	0.547504
AL022344.4	14.8527	1.39031	0.675031	2.05962	0.039435	0.102143
AL109763.2	28.9534	0.73597	0.413349	1.78051	0.0749931	0.167823
ALAD	896.894	0.477215	0.115216	4.14191	3.44429e-05	0.000254293
ALAS1	3126.19	0.188886	0.147014	1.28481	0.198857	0.347055
ALCAM	528.015	-0.0529784	0.128754	-0.411471	0.680727	0.795688
ALDH16A1	1087.77	-0.142605	0.266119	-0.53587	0.592048	0.728161
ALDH18A1	2625.39	0.169174	0.156779	1.07905	0.280563	0.441727
ALDH1A1	186.597	-0.486133	0.179732	-2.70476	0.00683536	0.0249151
ALDH1A3	71714.4	0.396671	0.19141	2.07237	0.0382313	0.0995906
ALDH1B1	1741.63	-0.0398644	0.103579	-0.384871	0.700333	0.809897
ALDH1L2	297.596	-0.160797	0.304899	-0.527377	0.597932	0.733062
ALDH3A2	1548.63	-0.499671	0.128989	-3.87375	0.000107173	0.00070392
ALDH3B1	371.524	0.169439	0.252997	0.669726	0.503032	0.656835
ALDH4A1	1020.92	0.176999	0.157181	1.12608	0.260132	0.420219
ALDH5A1	372.017	0.664848	0.343461	1.93573	0.0529004	0.128778
ALDH6A1	1119.04	0.76364	0.263961	2.893	0.00381583	0.0153551
ALDH7A1	2331.91	-0.0300836	0.137735	-0.218417	0.827104	0.897604
ALDH9A1	3500.35	0.314973	0.168319	1.87129	0.0613053	0.14429
ALDOA	35218.7	0.15055	0.122032	1.23369	0.217318	0.370458
ALDOC	1645.32	0.685802	0.145084	4.72693	2.27938e-06	2.18699e-05
ALG1	1085.55	0.44247	0.243006	1.82082	0.0686343	0.157216
ALG10	385.637	-0.54382	0.14425	-3.76999	0.000163256	0.0010105
ALG10B	1207.56	-0.393357	0.206533	-1.90457	0.0568361	0.13579
ALG11	496.181	0.238689	0.143688	1.66116	0.0966805	0.20499
ALG12	577.59	-0.125732	0.137841	-0.91215	0.36169	0.527502
ALG13	781.006	0.491616	0.115056	4.27283	1.93008e-05	0.00015039
ALG14	212.569	0.235222	0.178051	1.3211	0.186469	0.330519
ALG1L9P	10.5723	0.877346	0.783793	1.11936	0.262987	0.423287
ALG2	548.928	0.0972626	0.185506	0.52431	0.600063	0.734777
ALG3	2018.16	0.054361	0.144957	0.375016	0.707649	0.814882
ALG5	984.435	-0.0179879	0.16016	-0.112312	0.910576	0.948572
ALG6	532.441	-0.293748	0.123814	-2.37249	0.0176689	0.054023
ALG8	1409.86	-0.338097	0.16266	-2.07855	0.0376591	0.0984235
ALG9	503.207	0.319154	0.161606	1.97489	0.0482806	0.119917
ALK	304.023	-0.026939	0.264987	-0.101662	0.919025	0.953381
ALKBH1	257.468	-0.300883	0.209086	-1.43904	0.150139	0.282553
ALKBH2	630.162	0.0402327	0.126696	0.317553	0.750824	0.846342
ALKBH3	799.907	0.652384	0.123936	5.26389	1.41042e-07	1.74752e-06
ALKBH4	425.482	0.272929	0.158252	1.72464	0.0845918	0.184798
ALKBH5	2144.66	-0.0320088	0.231247	-0.138418	0.88991	0.935786
ALKBH6	308.008	0.592201	0.164227	3.60599	0.000310961	0.00178468
ALKBH7	491.401	0.163647	0.1894	0.864028	0.387573	0.551467
ALKBH8	1250.69	0.23528	0.181808	1.29411	0.195627	0.342319
ALMS1	2596.77	0.0791646	0.158774	0.4986	0.618061	0.749938
ALMS1-IT1	113.384	-0.397406	0.365792	-1.08643	0.27729	0.438112
ALOX15B	35.4461	-0.909965	0.592417	-1.53602	0.124533	0.246674
ALPK1	391.302	-0.352989	0.204189	-1.72874	0.0838562	0.183618
ALPK3	55.6439	1.67268	0.394107	4.24423	2.19341e-05	0.000168985
ALPL	31.6115	-1.21767	0.411198	-2.96126	0.00306379	0.0127339
ALS2	1307.44	0.151196	0.134182	1.12679	0.259829	0.419956
ALS2CL	42.4933	2.03276	0.538721	3.77331	0.000161096	0.000999233
ALS2CR11	134.911	1.10255	0.223506	4.93297	8.09895e-07	8.59569e-06
ALS2CR12	50.8657	1.6775	0.458982	3.65484	0.000257345	0.00151627
ALX1	844.426	0.485809	0.148049	3.28141	0.00103288	0.00500398
ALX4	12.5497	0.316992	0.597876	0.530197	0.595975	0.731616
ALYREF	1710.52	0.296497	0.158825	1.86682	0.061927	0.145323
AMACR	3156.76	-0.296144	0.11382	-2.60186	0.00927185	0.0318717
AMBRA1	1493.14	0.0356983	0.141892	0.251587	0.80136	0.881022
AMD1	3682.13	-0.567621	0.151238	-3.75316	0.000174621	0.00107077
AMDHD2	388.59	0.325546	0.146424	2.22332	0.0261942	0.0740104
AMER1	484.085	-0.222414	0.157641	-1.41089	0.158278	0.293427
AMFR	3322.62	0.0328692	0.181128	0.18147	0.855999	0.917364
AMH	88.8435	0.950869	0.283362	3.35567	0.000791742	0.00401309
AMIGO1	182.512	0.142424	0.21964	0.648446	0.516697	0.66876
AMIGO2	54.5718	-1.34098	0.355697	-3.77001	0.000163244	0.0010105
AMIGO3	138.458	0.91513	0.266216	3.43755	0.000587006	0.00309411
AMMECR1	645.18	-0.211409	0.274575	-0.769952	0.441328	0.602331
AMMECR1L	1898.29	0.046215	0.126069	0.366584	0.713929	0.819168
AMN1	175.384	-0.219137	0.303401	-0.722267	0.470131	0.628427
AMOT	2770.81	0.206112	0.103869	1.98434	0.0472177	0.117821
AMOTL1	9104.6	-1.04782	0.147287	-7.11409	1.12655e-12	3.44696e-11
AMOTL2	2176.4	0.767468	0.131588	5.83234	5.46564e-09	9.02513e-08
AMPD2	2052.83	-0.154993	0.179298	-0.864446	0.387343	0.551349
AMPD3	18.8084	0.979351	0.566293	1.7294	0.0837366	0.183436
AMT	100.17	0.846842	0.415577	2.03775	0.0415749	0.106476
AMY2B	10.7334	0.437252	0.879664	0.497067	0.619142	0.750689
AMZ2	2788.63	-0.36021	0.11773	-3.05962	0.0022162	0.00962569
AMZ2P1	236.779	0.027441	0.314465	0.0872627	0.930463	0.959746
ANAPC1	3797.34	-0.0712771	0.125684	-0.567112	0.570638	0.712245
ANAPC10	228.644	0.127561	0.162342	0.785755	0.432011	0.594415
ANAPC11	838.433	0.032458	0.222822	0.145668	0.884183	0.933153
ANAPC13	1755.99	0.587405	0.140283	4.18727	2.82326e-05	0.000212036
ANAPC15	363.492	0.154629	0.199477	0.775174	0.438237	0.599968
ANAPC16	846.968	0.188127	0.139986	1.3439	0.178982	0.321363
ANAPC2	722.533	0.498928	0.132867	3.75509	0.000173279	0.00106428
ANAPC4	962.816	0.334707	0.132223	2.53139	0.0113611	0.0376967
ANAPC5	3549.17	-0.108414	0.133189	-0.813985	0.415653	0.579321
ANAPC7	1311.13	0.000590079	0.15914	0.00370792	0.997042	0.998235
ANG	16.5678	-0.656248	0.714992	-0.91784	0.358703	0.52462
ANGEL1	767.642	-0.0242617	0.132697	-0.182836	0.854927	0.916377
ANGEL2	1307.74	-0.0655096	0.133324	-0.491357	0.623174	0.753939
ANGPT1	2375.09	-0.378484	0.201617	-1.87724	0.0604851	0.142853
ANGPTL1	131.111	-0.641965	0.24433	-2.62745	0.00860279	0.0300348
ANGPTL2	230.281	-0.585279	0.224298	-2.60938	0.00907073	0.0313401
ANGPTL4	18.2937	0.154275	0.697338	0.221234	0.82491	0.895845
ANGPTL6	43.7471	0.407853	0.334295	1.22004	0.222451	0.375863
ANK1	62.9125	1.44877	0.423998	3.41692	0.000633344	0.00329909
ANK2	1879.53	0.688705	0.166317	4.14093	3.45902e-05	0.00025513
ANK3	2797.69	1.67843	0.296012	5.67016	1.42666e-08	2.14127e-07
ANKAR	61.6286	0.554497	0.463542	1.19622	0.231611	0.387494
ANKDD1A	159.072	0.24213	0.353883	0.68421	0.493842	0.648661
ANKDD1B	28.7044	0.411764	0.428028	0.962004	0.336048	0.501274
ANKEF1	19.8539	0.167936	0.565201	0.297126	0.766371	0.85751
ANKFY1	2793.79	-0.280868	0.117072	-2.39912	0.0164347	0.0509489
ANKH	7678.05	-0.670996	0.151083	-4.44123	8.94461e-06	7.51827e-05
ANKHD1	3029.39	-0.0182632	0.131197	-0.139205	0.889289	0.935459
ANKHD1-EIF4EBP3	1392.75	-0.210209	0.286727	-0.733134	0.463477	0.622351
ANKIB1	5512.05	0.628219	0.129605	4.8472	1.25216e-06	1.26862e-05
ANKLE1	53.2437	0.241401	0.322934	0.747525	0.454747	0.614796
ANKLE2	1526.59	-0.0895795	0.121367	-0.738091	0.460459	0.619792
ANKMY1	304.817	0.436012	0.221071	1.97227	0.0485784	0.120418
ANKMY2	461.594	0.447704	0.124296	3.60191	0.000315884	0.00180605
ANKRA2	621.796	0.309288	0.192106	1.60999	0.1074	0.221146
ANKRD10	1248.25	0.226589	0.201504	1.12449	0.260807	0.420858
ANKRD11	3895.87	-0.515238	0.165381	-3.11546	0.00183658	0.00819197
ANKRD12	1916.28	0.150911	0.135264	1.11567	0.264561	0.424852
ANKRD13A	1430.46	0.168259	0.105221	1.59909	0.1098	0.224917
ANKRD13B	897.477	0.485011	0.136292	3.55862	0.000372815	0.00208233
ANKRD13C	1481.53	0.503075	0.105705	4.75924	1.94328e-06	1.90209e-05
ANKRD13D	633.366	0.382253	0.155747	2.45432	0.0141151	0.0448951
ANKRD16	195.529	0.0620871	0.178717	0.347405	0.728287	0.830263
ANKRD17	7473.57	-0.0144779	0.0836481	-0.173081	0.862588	0.921669
ANKRD18A	211.33	-0.151701	0.378951	-0.400319	0.688921	0.80178
ANKRD18B	360.368	0.0273409	0.260243	0.105059	0.916329	0.951864
ANKRD19P	44.3138	1.98336	0.478579	4.14426	3.40906e-05	0.000252063
ANKRD20A1	10.8291	1.06583	0.814237	1.30899	0.190537	0.336186
ANKRD20A12P	39.2192	0.515989	0.471546	1.09425	0.273845	0.434905
ANKRD20A2	29.5301	0.417997	0.562632	0.742932	0.457523	0.617109
ANKRD20A8P	211.458	0.0179214	0.509999	0.03514	0.971968	0.984657
ANKRD20A9P	14.6806	-0.365834	0.896186	-0.408212	0.683118	0.79774
ANKRD23	153.175	0.615528	0.259167	2.37502	0.017548	0.0537255
ANKRD24	188.358	1.79579	0.503876	3.56395	0.000365313	0.00204668
ANKRD26	708.392	0.0882653	0.284397	0.310359	0.756288	0.849955
ANKRD27	2531.54	-0.561951	0.098464	-5.70717	1.14868e-08	1.75912e-07
ANKRD28	3395.87	-0.0301232	0.103814	-0.290164	0.771691	0.86084
ANKRD29	29.9197	1.06887	0.481906	2.218	0.0265549	0.0748188
ANKRD30A	29.7011	0.983918	0.712229	1.38146	0.167137	0.305127
ANKRD30B	40.9855	0.292785	0.406315	0.720587	0.471163	0.629305
ANKRD31	45.4196	-0.677936	0.432396	-1.56786	0.116914	0.235769
ANKRD32	744.73	-1.09407	0.143801	-7.60822	2.77894e-14	1.04847e-12
ANKRD33B	548.494	0.700072	0.249622	2.80453	0.00503905	0.0193121
ANKRD34A	344.241	0.0774319	0.179425	0.431555	0.666065	0.786303
ANKRD35	29.7552	1.31171	0.609742	2.15125	0.0314564	0.0853079
ANKRD36	865.097	0.0204054	0.637027	0.0320323	0.974446	0.986305
ANKRD36B	647.88	0.00533861	0.352376	0.0151503	0.987912	0.993389
ANKRD36C	879.804	0.356443	0.410462	0.868394	0.385179	0.54952
ANKRD37	68.9318	0.650118	0.362542	1.79322	0.0729374	0.164445
ANKRD39	360.452	-0.13292	0.244407	-0.543845	0.586548	0.723779
ANKRD40	2829.96	-0.495521	0.1659	-2.98687	0.0028185	0.0118317
ANKRD42	618.531	0.451287	0.147012	3.06972	0.00214256	0.00935987
ANKRD44	1700.67	-0.235469	0.123852	-1.90122	0.0572735	0.136683
ANKRD45	250.826	-0.873338	0.19702	-4.43274	9.30447e-06	7.80766e-05
ANKRD46	867.821	1.53821	0.166852	9.21897	2.99972e-20	2.42784e-18
ANKRD49	303.811	-0.0871429	0.165586	-0.526271	0.5987	0.733704
ANKRD50	2901.43	0.210717	0.146389	1.43943	0.150029	0.282461
ANKRD52	6808.1	0.793372	0.198353	3.9998	6.33957e-05	0.000440609
ANKRD54	987.796	0.128692	0.155216	0.829116	0.407039	0.570396
ANKRD6	325.836	0.293472	0.176905	1.65892	0.0971311	0.205684
ANKRD9	171.434	-0.14478	0.286109	-0.50603	0.612835	0.745465
ANKS1A	9344.43	0.587104	0.191482	3.0661	0.00216869	0.00944661
ANKS1B	65.3062	-0.566821	0.347135	-1.63286	0.102499	0.21342
ANKS3	387.914	0.199116	0.213634	0.932041	0.351315	0.517334
ANKS6	914.243	-0.453592	0.153875	-2.9478	0.00320044	0.0132288
ANKZF1	936.704	0.0521587	0.137225	0.380096	0.703874	0.812275
ANLN	6782.22	-1.5305	0.22601	-6.77184	1.27157e-11	3.27216e-10
ANO1	9.64067	-0.362301	1.01609	-0.356564	0.721419	0.824932
ANO10	1057.8	0.699145	0.147277	4.74713	2.06319e-06	2.00771e-05
ANO3	18.4986	-0.515634	0.620037	-0.831619	0.405624	0.569352
ANO4	1336.54	0.0433447	0.194036	0.223385	0.823236	0.894688
ANO6	5172.25	0.0461246	0.110839	0.416139	0.677308	0.793232
ANO7	65.8392	-0.403392	0.277917	-1.45148	0.146645	0.27821
ANO8	271.022	-0.701113	0.243968	-2.87379	0.00405582	0.0161781
ANP32A	3978.86	0.12332	0.112628	1.09494	0.273545	0.434612
ANP32A-IT1	75.0751	-0.0946526	0.482092	-0.196337	0.844346	0.909906
ANP32B	2334.89	-0.126152	0.121854	-1.03528	0.300539	0.464127
ANP32E	4109.28	-0.571696	0.130239	-4.38959	1.13567e-05	9.31684e-05
ANPEP	497.203	-0.221049	0.133506	-1.65573	0.0977772	0.206501
ANTXR1	5673.83	-1.71096	0.135378	-12.6383	1.29794e-36	6.73764e-34
ANTXR2	378.966	-0.218112	0.245774	-0.887449	0.374837	0.539981
ANXA1	17332.8	1.1588	0.189405	6.1181	9.46958e-10	1.82296e-08
ANXA11	3159.59	-0.0636361	0.123389	-0.515734	0.60604	0.74053
ANXA13	11.5901	0.834673	0.732921	1.13883	0.254774	0.414455
ANXA2	7783.51	0.346326	0.117835	2.93908	0.00329185	0.0135435
ANXA2R	16.6369	-0.571423	0.662915	-0.861985	0.388696	0.552334
ANXA4	1455.98	0.438786	0.129008	3.40125	0.000670794	0.00347134
ANXA5	19661	0.161955	0.0907445	1.78474	0.0743038	0.166727
ANXA6	2464.69	0.381625	0.167243	2.28185	0.0224981	0.0656878
ANXA7	1341	-0.29601	0.202854	-1.45923	0.144503	0.275012
ANXA9	62.9404	0.699054	0.365254	1.91389	0.0556346	0.133597
AOC2	192.66	0.499258	0.240045	2.07985	0.037539	0.0982292
AOC3	95.8495	0.138249	0.282983	0.488542	0.625166	0.754892
AP000289.6	8.62109	-0.14142	0.836025	-0.169158	0.865672	0.923127
AP000330.8	11.667	0.361974	0.736822	0.491263	0.62324	0.753958
AP001258.4	58.3667	-0.449114	0.314153	-1.4296	0.152831	0.285981
AP1AR	620.659	-0.654938	0.19985	-3.27714	0.00104863	0.00506612
AP1B1	6280.91	0.0893301	0.168739	0.529398	0.596529	0.731926
AP1G1	4919.3	0.489587	0.179667	2.72497	0.00643073	0.0237275
AP1G2	257.63	0.457902	0.269373	1.69988	0.0891534	0.192479
AP1M1	1521.71	-1.28202	0.302178	-4.24259	2.20955e-05	0.00016988
AP1S1	5449.04	0.788388	0.194176	4.06017	4.90373e-05	0.000350193
AP1S2	8922.59	-0.388543	0.165068	-2.35384	0.0185807	0.0562917
AP1S3	755.866	0.275713	0.169493	1.6267	0.103802	0.215298
AP2A1	4144.19	0.430194	0.214514	2.00544	0.0449164	0.113395
AP2A2	1573.79	0.482554	0.127705	3.77867	0.000157671	0.000980411
AP2B1	8460.23	-0.114322	0.170553	-0.670298	0.502668	0.656529
AP2M1	6913.45	0.343157	0.176222	1.9473	0.0514987	0.126148
AP2S1	4358.66	0.272886	0.232511	1.17364	0.240538	0.398049
AP3B1	3247.17	0.149804	0.0895074	1.67365	0.0941996	0.200946
AP3B2	26.0403	0.593655	0.429012	1.38377	0.166428	0.304219
AP3D1	12837.2	0.56556	0.112236	5.03904	4.67871e-07	5.17131e-06
AP3M1	2060.47	-0.0566526	0.0984343	-0.575537	0.564928	0.70823
AP3M2	1457.4	-0.210763	0.131978	-1.59695	0.110276	0.225587
AP3S1	1335.11	0.0151276	0.163333	0.0926181	0.926207	0.9575
AP3S2	1256.64	-0.176066	0.13342	-1.31964	0.186956	0.331149
AP4B1	532.203	0.0722035	0.148215	0.487153	0.62615	0.755376
AP4E1	2069.68	0.397011	0.101302	3.91911	8.8878e-05	0.000595182
AP4M1	337.505	0.0785216	0.209732	0.37439	0.708114	0.815355
AP4S1	56.5388	-0.100364	0.352903	-0.284395	0.776108	0.863719
AP5B1	1017.89	-0.154227	0.152321	-1.01251	0.311293	0.475274
AP5M1	562.773	-0.041299	0.161016	-0.25649	0.797573	0.878901
AP5S1	399.321	-0.373939	0.285742	-1.30866	0.19065	0.336307
AP5Z1	1018.36	0.501114	0.171993	2.91358	0.00357313	0.0145339
APAF1	1490.27	-0.636361	0.0976618	-6.51596	7.2224e-11	1.64487e-09
APBA1	173.105	0.334852	0.222888	1.50233	0.133012	0.259111
APBA2	1269.98	0.469165	0.13072	3.58909	0.00033183	0.00188079
APBA3	287.5	-0.172918	0.232054	-0.745163	0.456173	0.616006
APBB1	1564.64	-0.0659218	0.12214	-0.539722	0.589389	0.726255
APBB2	397.321	-0.930816	0.196324	-4.74122	2.12434e-06	2.06002e-05
APBB3	346.528	0.937783	0.284854	3.29216	0.000994215	0.0048468
APC	3935.28	0.0449534	0.127153	0.353537	0.723686	0.826332
APC2	90.2467	1.53531	0.279967	5.48389	4.16077e-08	5.70457e-07
APEH	4076.92	-0.117113	0.101427	-1.15464	0.248236	0.406938
APEX1	2148.09	-0.102638	0.101754	-1.00868	0.313126	0.477277
APEX2	816.714	-0.14203	0.167591	-0.84748	0.396728	0.560205
APH1A	3183.88	-0.417002	0.173152	-2.4083	0.016027	0.0499423
APH1B	295.041	1.17322	0.161146	7.28044	3.32721e-13	1.0865e-11
API5	6533.03	0.260247	0.146056	1.78183	0.0747777	0.167491
APIP	1041.27	0.0289442	0.125489	0.230651	0.817586	0.891621
APITD1	207.935	-0.706645	0.202787	-3.48467	0.000492752	0.00266447
APITD1-CORT	8.87702	-2.62847	1.06875	-2.45938	0.0139176	0.0443448
APLF	29.9462	0.993585	0.500968	1.98333	0.0473306	0.117986
APLN	23.5888	0.239391	0.504256	0.474741	0.634971	0.762391
APLP1	357.766	1.35094	0.221871	6.08887	1.13714e-09	2.16142e-08
APLP2	13607.3	0.107268	0.127974	0.838203	0.401916	0.565567
APMAP	6495.03	0.0610553	0.121148	0.503974	0.614279	0.746779
APOA1BP	2942.52	0.263479	0.175753	1.49915	0.133836	0.260339
APOBEC3B	449.792	-2.0519	0.232002	-8.84431	9.20981e-19	6.24525e-17
APOBEC3C	1420.91	0.239124	0.12032	1.9874	0.0468778	0.117226
APOBEC3D	846.589	0.632605	0.248715	2.5435	0.0109749	0.0366167
APOBEC3F	328.999	0.756638	0.345538	2.18974	0.0285432	0.0790741
APOBEC3G	246.063	-0.106814	0.316683	-0.337288	0.7359	0.835291
APOBEC3H	10.6482	-0.157202	0.877361	-0.179176	0.8578	0.918574
APOC1	172.101	-1.23405	0.214783	-5.74558	9.16071e-09	1.43951e-07
APOC2	163.746	-1.77179	0.311943	-5.67983	1.34829e-08	2.03787e-07
APOD	2481.47	-0.141053	0.154616	-0.912281	0.361621	0.527501
APOE	1130.77	-0.00373592	0.161735	-0.023099	0.981571	0.990985
APOL1	156.118	-1.42209	0.259876	-5.47218	4.44528e-08	6.05056e-07
APOL2	866.261	-0.0625953	0.167939	-0.372726	0.709352	0.816156
APOL3	12.203	-2.46033	0.876677	-2.80643	0.00500938	0.0192326
APOL6	509.454	-1.71849	0.179866	-9.55429	1.24429e-21	1.19309e-19
APOLD1	124.065	-1.00894	0.260731	-3.86965	0.000108992	0.000713998
APOO	677.952	0.00186233	0.116226	0.0160233	0.987216	0.993137
APOOL	1503.29	0.00702261	0.11994	0.0585512	0.95331	0.97426
APOPT1	260.891	0.373416	0.185682	2.01106	0.0443196	0.112076
APP	30314.7	0.155624	0.125065	1.24434	0.213374	0.365306
APPBP2	2064.6	0.265749	0.0934599	2.84346	0.00446269	0.0174452
APPL1	3586.03	0.153983	0.104865	1.4684	0.141997	0.271789
APPL2	1636.49	0.290138	0.106555	2.72291	0.00647106	0.0238471
APRT	2045.25	0.212687	0.256125	0.830403	0.406311	0.569858
APTX	554.626	0.0643909	0.191493	0.336257	0.736677	0.835904
AQP1	52.1544	0.0335943	0.415497	0.0808534	0.935559	0.96287
AQP11	20.6569	0.451414	0.473604	0.953146	0.340516	0.505735
AQP3	89.9547	1.4323	0.272408	5.25793	1.4569e-07	1.80067e-06
AQP6	17.8695	0.341362	0.725316	0.47064	0.637898	0.765356
AQP7P1	303.448	0.82046	0.752696	1.09003	0.275701	0.436654
AQP7P3	59.4084	0.293656	0.501618	0.585417	0.558267	0.702515
AQR	3537.49	-0.0106079	0.0883652	-0.120046	0.904447	0.944687
AR	10.0939	0.0413778	0.824144	0.050207	0.959957	0.9787
ARAF	1337.2	-0.902101	0.165024	-5.4665	4.59005e-08	6.21949e-07
ARAP1	3242.74	0.0500544	0.0983448	0.508968	0.610774	0.743833
ARAP2	636.661	-0.455978	0.130356	-3.49794	0.000468862	0.00255179
ARAP3	1830.86	-0.332799	0.122641	-2.71361	0.0066554	0.024395
ARC	52.6938	0.713715	0.372014	1.91852	0.0550453	0.1325
ARCN1	11070.2	0.296649	0.105418	2.81402	0.00489255	0.0188753
AREL1	2401.35	0.541905	0.181511	2.98553	0.00283091	0.0118775
ARF1	12944.9	0.16572	0.174188	0.951389	0.341407	0.506634
ARF3	7348.21	0.417691	0.166547	2.50795	0.0121434	0.0398185
ARF4	5464.74	0.229157	0.208653	1.09827	0.272087	0.433164
ARF5	1572.96	-0.371837	0.109133	-3.40718	0.000656374	0.00341079
ARF6	3119.59	0.0894503	0.135777	0.658805	0.510021	0.662855
ARFGAP1	3047.23	0.142572	0.0911072	1.56489	0.117609	0.236539
ARFGAP2	2008.48	0.123861	0.154998	0.799114	0.424224	0.587343
ARFGAP3	1617.19	0.699741	0.102074	6.85525	7.11873e-12	1.93091e-10
ARFGEF1	6110.75	0.476617	0.098107	4.85814	1.18496e-06	1.2135e-05
ARFGEF2	9427.11	0.626842	0.095619	6.55563	5.54089e-11	1.28922e-09
ARFIP1	1207.17	0.13997	0.197528	0.708609	0.478567	0.635304
ARFIP2	1652.03	1.16112	0.10683	10.8689	1.62167e-27	2.94129e-25
ARFRP1	611.762	-0.110192	0.159635	-0.690278	0.490019	0.645441
ARG2	400.927	0.523948	0.158443	3.30686	0.000943474	0.00465216
ARGLU1	3224.35	0.0533368	0.188788	0.282522	0.777543	0.864741
ARHGAP1	2470.99	-0.535513	0.213073	-2.51328	0.0119616	0.0393079
ARHGAP10	538.394	0.233086	0.177094	1.31617	0.188118	0.332893
ARHGAP11A	2962.42	-1.43005	0.261031	-5.47848	4.29004e-08	5.86046e-07
ARHGAP11B	73.8591	-1.31791	0.389999	-3.37926	0.000726823	0.0037229
ARHGAP12	3208.85	0.1112	0.0916462	1.21336	0.224991	0.379243
ARHGAP15	13.5851	-0.845058	0.626637	-1.34856	0.177478	0.319444
ARHGAP17	1559.29	0.160454	0.183482	0.874491	0.381851	0.54658
ARHGAP18	2247.98	0.339133	0.137538	2.46574	0.0136731	0.0437684
ARHGAP19	952.671	-0.792757	0.148133	-5.35164	8.71615e-08	1.12436e-06
ARHGAP19-SLIT1	20.8797	1.22719	3.72167	0.329741	0.741596	0.839208
ARHGAP20	374.157	-0.213743	0.209335	-1.02106	0.307227	0.471074
ARHGAP21	2445.65	-0.268299	0.140421	-1.91068	0.0560462	0.13435
ARHGAP22	88.7584	0.250923	0.389151	0.644798	0.519058	0.670779
ARHGAP23	469.449	0.510779	0.145637	3.50719	0.000452858	0.00247903
ARHGAP24	64.2722	-0.830388	0.299333	-2.77413	0.00553501	0.0209114
ARHGAP25	303.789	0.222242	0.197431	1.12567	0.260305	0.420267
ARHGAP26	465.458	-0.511533	0.224697	-2.27655	0.0228131	0.0664273
ARHGAP27	332.387	1.44996	0.274336	5.28534	1.2547e-07	1.57666e-06
ARHGAP28	142.684	0.0550412	0.235667	0.233555	0.81533	0.889935
ARHGAP29	426.557	-0.384309	0.161584	-2.37838	0.0173888	0.0533466
ARHGAP31	3220.55	-0.417172	0.0948468	-4.39838	1.09062e-05	8.97996e-05
ARHGAP32	1478.91	-0.525851	0.158228	-3.32337	0.000889372	0.00443038
ARHGAP33	440.682	0.682143	0.189812	3.59378	0.000325913	0.00185143
ARHGAP35	7175.6	0.0322064	0.165663	0.194409	0.845856	0.910903
ARHGAP39	227.435	0.283843	0.213059	1.33223	0.182785	0.326024
ARHGAP4	65.1237	1.0768	0.357463	3.01234	0.0025924	0.0110056
ARHGAP42	1465.75	0.287807	0.13084	2.19969	0.027829	0.0774901
ARHGAP44	56.7928	1.65686	0.345432	4.79647	1.61485e-06	1.60462e-05
ARHGAP5	12051.6	-0.0381967	0.0853159	-0.447709	0.654363	0.777857
ARHGAP5-AS1	459.34	-0.652396	0.140551	-4.64172	3.45523e-06	3.18135e-05
ARHGAP6	353.866	-0.110924	0.277376	-0.399904	0.689227	0.801818
ARHGDIA	9640.12	-1.38969	0.231611	-6.00011	1.97179e-09	3.52953e-08
ARHGDIB	103.135	0.459821	0.223653	2.05596	0.0397863	0.102893
ARHGDIG	37.2916	0.204692	0.389346	0.525733	0.599074	0.733924
ARHGEF1	3318.39	-0.298142	0.109894	-2.71298	0.00666804	0.0244295
ARHGEF10	1845.64	0.0839081	0.161343	0.520062	0.60302	0.737618
ARHGEF10L	331.676	0.26073	0.295232	0.883137	0.377162	0.542396
ARHGEF11	5967.39	0.129767	0.136017	0.954049	0.340059	0.505156
ARHGEF12	6216.02	0.116938	0.11356	1.02974	0.303131	0.466742
ARHGEF16	10.1685	-0.549258	0.736808	-0.745456	0.455996	0.615877
ARHGEF17	650.243	0.159667	0.113275	1.40955	0.158673	0.293952
ARHGEF18	1506.75	0.422184	0.150561	2.80407	0.00504619	0.0193247
ARHGEF19	259.181	0.538437	0.20103	2.6784	0.00739757	0.026515
ARHGEF2	6913.99	-0.963393	0.119187	-8.08306	6.31621e-16	2.99007e-14
ARHGEF25	777.414	0.647468	0.141283	4.58278	4.58845e-06	4.12878e-05
ARHGEF26	754.967	-0.060797	0.108574	-0.559961	0.575506	0.715887
ARHGEF26-AS1	12.2195	1.52937	0.780057	1.96058	0.0499276	0.123181
ARHGEF28	1146.67	-0.0413997	0.115036	-0.359884	0.718934	0.823029
ARHGEF3	710.219	0.0372408	0.156565	0.237862	0.811988	0.887252
ARHGEF34P	31.6266	-0.0656052	0.413037	-0.158836	0.873798	0.927132
ARHGEF35	25.0157	-0.0808366	0.547357	-0.147685	0.882591	0.932061
ARHGEF37	86.5011	-0.454525	0.32075	-1.41707	0.156462	0.290751
ARHGEF39	313.386	-2.12667	0.170674	-12.4604	1.22719e-35	5.27832e-33
ARHGEF4	15.8967	0.484676	0.55527	0.872866	0.382736	0.547504
ARHGEF40	1252.17	-0.875973	0.177102	-4.94614	7.56979e-07	8.11649e-06
ARHGEF5	126.019	-0.824998	0.256892	-3.21145	0.00132066	0.00616087
ARHGEF6	2565.02	-0.208284	0.167837	-1.24099	0.214608	0.366872
ARHGEF7	2843.22	0.221057	0.124935	1.76937	0.0768323	0.171176
ARHGEF9	374.822	0.348034	0.179763	1.93607	0.0528588	0.128718
ARID1A	4650.3	-0.282391	0.113134	-2.49607	0.0125579	0.0409282
ARID1B	3465.85	-0.348308	0.095181	-3.65942	0.000252784	0.0014929
ARID2	2402.42	-0.188591	0.102339	-1.84281	0.0653572	0.151251
ARID3A	446.342	0.778	0.148568	5.23665	1.63521e-07	1.99485e-06
ARID3B	150.068	0.181279	0.194676	0.931185	0.351758	0.517884
ARID4A	708.21	0.930515	0.186045	5.00157	5.68654e-07	6.19878e-06
ARID4B	2233.66	0.354093	0.10859	3.26081	0.00111096	0.00532283
ARID5A	237.091	-0.122554	0.154689	-0.792262	0.428208	0.59129
ARID5B	4053.01	0.342845	0.0974759	3.51722	0.000436088	0.00240032
ARIH1	3118.76	-0.201851	0.0864865	-2.3339	0.019601	0.0588264
ARIH2	3017.53	-0.236511	0.124234	-1.90376	0.0569416	0.135977
ARIH2OS	20.4375	-1.04135	0.556822	-1.87017	0.0614601	0.14443
ARL1	2371.36	0.424411	0.117882	3.60029	0.00031786	0.00181458
ARL10	19.023	-1.35744	0.552992	-2.45472	0.0140995	0.0448628
ARL13B	617.587	-0.247598	0.14375	-1.72243	0.0849919	0.185538
ARL14EP	401.399	-0.26272	0.186098	-1.41173	0.158029	0.293049
ARL15	800.229	-0.0381317	0.151669	-0.251414	0.801494	0.881022
ARL16	382.61	0.447752	0.131889	3.39492	0.000686479	0.00354348
ARL17A	1049.83	0.0500254	0.296707	0.168602	0.866109	0.923293
ARL17B	55.3044	0.596316	0.409676	1.45558	0.145508	0.276717
ARL2	1787.56	-0.262943	0.170031	-1.54644	0.121997	0.24293
ARL2BP	1715.19	-0.13607	0.155455	-0.875304	0.381408	0.546229
ARL3	290.703	0.760965	0.15578	4.88487	1.03499e-06	1.07676e-05
ARL4A	248.697	-0.880452	0.15969	-5.51351	3.51745e-08	4.91659e-07
ARL4C	657.803	-0.883644	0.192143	-4.59888	4.2476e-06	3.84506e-05
ARL4D	456.1	-0.0568333	0.140502	-0.404503	0.685843	0.799743
ARL5A	2377.17	0.215654	0.164766	1.30884	0.190587	0.336236
ARL5B	1931.94	-0.350492	0.101226	-3.46247	0.000535243	0.00286541
ARL6	329.902	0.483322	0.188001	2.57085	0.0101449	0.0343261
ARL6IP1	5429.24	-0.450496	0.203292	-2.216	0.0266913	0.0751189
ARL6IP4	1306.63	0.254847	0.156969	1.62355	0.104472	0.216324
ARL6IP5	3493.97	0.285533	0.115131	2.48008	0.0131355	0.0422492
ARL6IP6	350.212	-0.897728	0.263007	-3.41332	0.000641767	0.00334065
ARL8A	1443.82	0.721043	0.121538	5.93263	2.98117e-09	5.14663e-08
ARL8B	1694.62	-0.0530409	0.126069	-0.420729	0.673953	0.791395
ARMC1	2256.78	-0.23488	0.126506	-1.85667	0.0633578	0.147737
ARMC10	1507.86	-0.916712	0.16123	-5.68576	1.30235e-08	1.97041e-07
ARMC2	63.9488	0.218261	0.345357	0.631987	0.527395	0.677767
ARMC5	483.722	0.649871	0.198531	3.2734	0.00106261	0.0051271
ARMC6	879.6	-0.534989	0.365366	-1.46426	0.143124	0.273182
ARMC7	298.95	0.908579	0.172758	5.25926	1.44636e-07	1.79059e-06
ARMC8	1219.16	-0.313773	0.0997183	-3.14659	0.00165188	0.00746887
ARMC9	2026.38	0.466364	0.1132	4.11983	3.7916e-05	0.00027762
ARMCX1	282.059	0.396535	0.162151	2.44547	0.0144665	0.0458577
ARMCX3	890.135	-0.00699531	0.23686	-0.0295335	0.976439	0.987724
ARMCX4	52.4185	0.587401	0.437661	1.34214	0.179552	0.322053
ARMCX5	537.808	0.0616151	0.123835	0.49756	0.618795	0.750473
ARMCX5-GPRASP2	122.777	0.779041	0.313958	2.48135	0.0130884	0.0421551
ARMCX6	271.54	0.10493	0.236519	0.443645	0.657299	0.779752
ARNT	2163.54	0.492764	0.0898841	5.48222	4.20028e-08	5.74828e-07
ARNT2	4761.53	-0.633698	0.120729	-5.24893	1.52982e-07	1.87846e-06
ARNTL	216.813	-0.252981	0.168457	-1.50176	0.13316	0.259226
ARNTL2	65.8945	0.123739	0.291576	0.424379	0.671289	0.789876
ARPC1A	6671.62	0.44175	0.15441	2.86088	0.00422462	0.0167267
ARPC1B	8183.24	0.0346346	0.131163	0.264058	0.791735	0.874837
ARPC2	6259.06	0.458185	0.169536	2.70258	0.0068804	0.025055
ARPC3	4012.24	0.451228	0.0913192	4.94122	7.76372e-07	8.29489e-06
ARPC4	2427.91	0.188139	0.262376	0.717057	0.473339	0.631202
ARPC4-TTLL3	27.3153	2.44742	0.913452	2.67931	0.00737737	0.0264678
ARPC5	2704.84	-1.21063	0.159013	-7.6134	2.66983e-14	1.00984e-12
ARPC5L	693.282	0.220494	0.167745	1.31446	0.188692	0.333479
ARPP19	9756.62	-0.298225	0.170511	-1.74901	0.0802899	0.177153
ARPP21	207.484	0.441993	0.291648	1.5155	0.129646	0.254259
ARRB1	1285.03	0.42423	0.12504	3.39274	0.000691974	0.00356258
ARRB2	562.193	-0.572728	0.147795	-3.87515	0.000106559	0.000701113
ARRDC1	295.635	-0.96826	0.178788	-5.41569	6.10534e-08	8.08353e-07
ARRDC2	448.18	0.0951128	0.145216	0.654977	0.512483	0.665193
ARRDC3	2113.23	-0.358733	0.112208	-3.19703	0.00138853	0.00644555
ARRDC3-AS1	22.4025	-0.366139	0.583791	-0.627176	0.530544	0.680018
ARRDC4	464.328	0.737678	0.151698	4.8628	1.15736e-06	1.18807e-05
ARSA	414.774	-0.05991	0.175206	-0.341939	0.732396	0.833063
ARSB	1951.33	0.0533007	0.122498	0.435113	0.66348	0.784544
ARSD	1144.21	0.87994	0.18019	4.88339	1.04276e-06	1.08335e-05
ARSE	135.339	-0.56454	0.280201	-2.01477	0.0439289	0.111368
ARSG	189.141	-0.920892	0.175158	-5.25751	1.46021e-07	1.8018e-06
ARSI	16.932	-1.24053	0.670197	-1.851	0.0641699	0.149254
ARSJ	518.573	-0.0742313	0.249436	-0.297597	0.766011	0.857342
ARSK	458.175	0.193525	0.156114	1.23964	0.215107	0.367437
ART3	583.793	0.452719	0.119009	3.80407	0.000142339	0.000900436
ARTN	10.8659	0.979378	0.749963	1.3059	0.191586	0.337507
ARV1	747.443	-0.0291785	0.129942	-0.22455	0.822329	0.894526
ARVCF	175.951	1.21195	0.213395	5.67939	1.35177e-08	2.04107e-07
ASAH1	3753.91	-0.0394738	0.124922	-0.315988	0.752011	0.847323
ASAH2	8.36694	0.616634	0.787756	0.782772	0.433761	0.595737
ASAH2B	252.798	0.0448445	0.208298	0.215289	0.829542	0.899164
ASAP1	5011.43	-0.0376648	0.121131	-0.310943	0.755844	0.849711
ASAP1-IT1	8.65003	1.18472	0.907485	1.3055	0.191722	0.337645
ASAP1-IT2	15.8245	-0.466525	0.579437	-0.805134	0.420742	0.58355
ASAP2	2478.74	-0.383145	0.110959	-3.45303	0.00055433	0.00294768
ASAP3	466.757	-0.360779	0.15367	-2.34775	0.018887	0.0570818
ASB1	1313.7	-0.477166	0.14155	-3.37101	0.000748935	0.00382704
ASB13	472.005	-0.142378	0.227571	-0.625641	0.531551	0.680624
ASB16-AS1	179.697	-0.217076	0.223508	-0.971223	0.331437	0.49597
ASB2	546.875	0.0831736	0.20794	0.399989	0.689165	0.801818
ASB3	703.016	0.301697	0.121992	2.47309	0.0133951	0.0429592
ASB4	36.0733	-2.20603	0.630543	-3.49862	0.000467671	0.0025475
ASB6	1059.29	0.761803	0.209176	3.64193	0.000270601	0.00158445
ASB7	930.355	0.114682	0.113218	1.01293	0.311095	0.47515
ASB8	704.511	0.535224	0.160163	3.34174	0.000832551	0.00417774
ASB9	707.696	0.024158	0.177873	0.135816	0.891967	0.937163
ASCC1	617.15	0.0596835	0.157273	0.379489	0.704325	0.812483
ASCC2	2329.01	0.212828	0.120365	1.76818	0.0770308	0.171542
ASCC3	7327.23	0.510181	0.101023	5.05016	4.4144e-07	4.9189e-06
ASF1A	662.511	-0.416872	0.306743	-1.35903	0.174138	0.314968
ASF1B	394.035	-2.03989	0.405614	-5.02914	4.92677e-07	5.43751e-06
ASGR1	10.2544	2.13813	0.738277	2.8961	0.0037783	0.0152285
ASH1L	5475.65	0.14502	0.166022	0.873504	0.382388	0.547141
ASH1L-AS1	83.013	-0.600303	0.290193	-2.06863	0.0385808	0.100362
ASH2L	2676.6	0.00899455	0.0864164	0.104084	0.917103	0.952405
ASIC1	1187.63	0.445593	0.122846	3.62724	0.000286469	0.00166057
ASIC2	21.0969	-1.97954	0.502208	-3.94167	8.09156e-05	0.000546971
ASIC3	69.2677	0.667265	0.500201	1.33399	0.182206	0.325377
ASIC4	26.3896	2.69143	0.582657	4.61923	3.85161e-06	3.50769e-05
ASL	1270.92	0.473451	0.102277	4.62911	3.67245e-06	3.35467e-05
ASMTL	572.865	0.75388	0.180364	4.17977	2.91799e-05	0.000218762
ASMTL-AS1	102.241	0.0601503	0.365622	0.164515	0.869326	0.924766
ASNA1	2337.61	0.474643	0.239823	1.97914	0.0477999	0.118999
ASNS	1578.72	-0.202541	0.249572	-0.81155	0.41705	0.580676
ASNSD1	1278.81	0.243098	0.129329	1.87969	0.0601504	0.142263
ASPH	12725	-0.563449	0.138345	-4.07277	4.64566e-05	0.000333027
ASPHD1	188.165	0.20135	0.283465	0.710315	0.477509	0.634571
ASPHD2	137.742	0.381519	0.194975	1.95676	0.0503758	0.124077
ASPM	5216.92	-2.00265	0.159585	-12.5492	4.01777e-36	1.89011e-33
ASPSCR1	837.39	0.0346139	0.144823	0.239008	0.811099	0.886602
ASRGL1	95.4955	0.340937	0.277998	1.2264	0.220048	0.37363
ASS1	9.37175	0.951039	0.983654	0.966843	0.333623	0.498546
ASTE1	261.91	-0.141135	0.19731	-0.715298	0.474425	0.632259
ASTN2	248.967	0.356224	0.178411	1.99665	0.0458631	0.115205
ASUN	2503.43	-0.0757162	0.139253	-0.54373	0.586627	0.723779
ASXL1	2996.29	-0.459609	0.144409	-3.1827	0.00145911	0.00673371
ASXL2	4072.23	-0.0154949	0.100614	-0.154004	0.877607	0.929506
ATAD1	2618.48	-0.704121	0.111281	-6.32741	2.49311e-10	5.16959e-09
ATAD2	2290.38	-1.75355	0.236932	-7.40108	1.35085e-13	4.67486e-12
ATAD2B	689.401	0.187881	0.188901	0.994599	0.319931	0.48442
ATAD3A	2144.64	0.265632	0.167907	1.58202	0.113646	0.230725
ATAD3B	943.628	-0.10061	0.145824	-0.689943	0.49023	0.645651
ATAD5	709.684	-1.31874	0.157311	-8.38301	5.15903e-17	2.80375e-15
ATAT1	617.55	0.884515	0.209909	4.21381	2.51098e-05	0.000190526
ATE1	2022.59	-0.125149	0.121298	-1.03174	0.302192	0.465677
ATF1	748.157	-0.0900436	0.157859	-0.570407	0.568402	0.710928
ATF2	1693.77	-0.12726	0.101871	-1.24923	0.211582	0.36294
ATF3	179.711	-0.633982	0.234503	-2.70352	0.00686103	0.0249966
ATF4	5502.46	-0.484367	0.14007	-3.45805	0.000544107	0.0029046
ATF5	428.119	-0.0609336	0.317821	-0.191723	0.847959	0.912515
ATF6	3616.96	-0.470728	0.0986684	-4.77081	1.83491e-06	1.80305e-05
ATF6B	1154.26	-1.18692	0.143446	-8.27434	1.2917e-16	6.65934e-15
ATF7	1264.78	-0.628301	0.126892	-4.95147	7.36555e-07	7.91442e-06
ATF7IP	3598.89	-0.489929	0.109059	-4.49232	7.04509e-06	6.05692e-05
ATF7IP2	237.385	-0.0201158	0.260304	-0.0772783	0.938402	0.964807
ATG10	225.716	0.212937	0.182452	1.16709	0.243176	0.401312
ATG12	1354.61	0.20655	0.105543	1.95702	0.0503455	0.124043
ATG13	2478.92	-0.069721	0.17345	-0.401966	0.687709	0.801234
ATG14	843.152	0.381115	0.194419	1.96028	0.049963	0.123181
ATG16L1	1595.95	0.488854	0.150427	3.24978	0.00115495	0.00549686
ATG16L2	266.755	0.470572	0.379102	1.24128	0.214502	0.366819
ATG2A	1439.73	-0.82894	0.108365	-7.64949	2.01771e-14	7.78835e-13
ATG2B	1598.07	-0.451003	0.102389	-4.40478	1.0589e-05	8.75377e-05
ATG3	1493.25	-0.387024	0.11574	-3.34392	0.000826047	0.00415875
ATG4A	379.114	0.890968	0.16286	5.47078	4.4806e-08	6.09314e-07
ATG4B	1235.6	0.284128	0.108633	2.61548	0.00891025	0.0309121
ATG4C	548.753	-0.435403	0.156306	-2.78559	0.0053431	0.0203067
ATG4D	598.523	-0.226522	0.238906	-0.948164	0.343046	0.508389
ATG5	718.146	0.186748	0.186834	0.999542	0.317532	0.481965
ATG7	575.374	0.533397	0.180795	2.95029	0.00317477	0.0131408
ATG9A	3736.31	0.168653	0.167614	1.0062	0.314322	0.478201
ATG9B	9.00086	-0.699396	0.737691	-0.948088	0.343084	0.508396
ATHL1	743.048	0.128788	0.310131	0.415268	0.677946	0.793855
ATIC	6281.54	0.0702802	0.0849235	0.827571	0.407914	0.571125
ATL1	22.1729	0.260536	0.477156	0.546017	0.585054	0.722932
ATL2	1933.38	-0.395334	0.119126	-3.31862	0.000904623	0.00449001
ATL3	2715.46	-0.361939	0.137853	-2.62555	0.00865082	0.0301631
ATM	5825.66	-0.265079	0.179152	-1.47963	0.138971	0.267699
ATMIN	2324.16	0.472671	0.168333	2.80796	0.00498568	0.0191514
ATN1	5024.75	-0.0361091	0.153334	-0.235494	0.813826	0.888615
ATOH8	442.39	-0.722417	0.21336	-3.38591	0.000709438	0.00363756
ATOX1	3145.33	0.189497	0.122295	1.5495	0.121261	0.241829
ATP10A	240.563	-1.02735	0.192013	-5.35042	8.77494e-08	1.13098e-06
ATP10B	803.742	0.225585	0.107386	2.1007	0.0356675	0.0941832
ATP10D	377.601	-0.715341	0.179816	-3.97819	6.94422e-05	0.000477126
ATP11A	5687.72	0.116534	0.134194	0.868404	0.385173	0.54952
ATP11B	4362.45	-0.0206936	0.0923381	-0.224107	0.822674	0.894578
ATP11C	739.784	-1.02819	0.121281	-8.47771	2.29673e-17	1.32981e-15
ATP13A1	4070.69	-0.390641	0.126811	-3.08051	0.00206647	0.0090828
ATP13A2	5093.84	0.466231	0.161372	2.88916	0.00386268	0.0154898
ATP13A3	7115.06	-0.384965	0.157418	-2.4455	0.0144652	0.0458577
ATP1A1	49698.7	-0.168402	0.143298	-1.17518	0.239921	0.397247
ATP1A1OS	22.8004	-1.42272	0.591984	-2.40331	0.0162474	0.0505035
ATP1A3	25.8573	-0.143917	0.521094	-0.276182	0.782409	0.868228
ATP1B1	2462.61	0.0194291	0.102589	0.189388	0.849789	0.913426
ATP1B2	282.331	2.22329	0.533075	4.17068	3.03686e-05	0.000226545
ATP1B3	8064.24	-0.227934	0.140393	-1.62354	0.104474	0.216324
ATP2A1	170.418	0.997906	0.362665	2.75159	0.0059306	0.0221647
ATP2A2	20229	-0.0308242	0.161477	-0.190889	0.848612	0.912662
ATP2A3	38.1503	1.58064	0.386368	4.09103	4.29452e-05	0.000310763
ATP2B1	3127.63	-0.604946	0.13136	-4.60527	4.11932e-06	3.73793e-05
ATP2B4	13773.3	-0.21379	0.111351	-1.91997	0.0548619	0.132143
ATP2C1	3485.66	0.0920133	0.185473	0.4961	0.619824	0.751153
ATP5A1	22054.7	0.206824	0.131187	1.57656	0.114897	0.23267
ATP5B	24537.6	-0.601948	0.195811	-3.07413	0.00211118	0.00924285
ATP5C1	4264.27	0.173028	0.123004	1.40669	0.159519	0.295013
ATP5D	3390.75	0.438112	0.156066	2.80721	0.00499719	0.0191907
ATP5E	4523.11	0.268237	0.0998136	2.68738	0.00720141	0.0259603
ATP5F1	6996.61	0.18434	0.146365	1.25945	0.207867	0.358159
ATP5G1	1565.38	-0.217483	0.170407	-1.27626	0.201864	0.350543
ATP5G2	5478.26	0.260904	0.148265	1.75972	0.0784558	0.174148
ATP5G3	4650.28	-0.104461	0.17595	-0.593693	0.552717	0.698002
ATP5H	2903.88	0.313636	0.151472	2.07059	0.0383969	0.0999528
ATP5I	713.929	0.406697	0.150463	2.70297	0.00687222	0.0250313
ATP5J	1763.43	0.349995	0.122341	2.86081	0.00422557	0.0167267
ATP5J2	5418.29	0.398791	0.101048	3.94657	7.92776e-05	0.000537104
ATP5J2-PTCD1	92.3978	0.367521	0.30509	1.20463	0.228345	0.383607
ATP5L	1902.49	0.189528	0.101673	1.86409	0.0623095	0.145925
ATP5O	3230.29	0.146631	0.101527	1.44426	0.148665	0.280663
ATP5S	195.657	-0.797506	0.189699	-4.20406	2.62172e-05	0.000198129
ATP5SL	982.066	0.357077	0.168843	2.11485	0.0344431	0.0915442
ATP6AP1	3871.18	0.526879	0.162829	3.23578	0.00121313	0.0057231
ATP6AP1L	17.8119	-0.217784	0.792509	-0.274804	0.783467	0.869117
ATP6AP2	6040.58	0.246499	0.0837798	2.94222	0.00325868	0.0134217
ATP6V0A1	1373.49	-0.124904	0.100279	-1.24557	0.212923	0.364824
ATP6V0A2	838.939	0.0621695	0.166851	0.372604	0.709443	0.816199
ATP6V0A4	243.11	1.89689	0.369353	5.13572	2.81066e-07	3.26479e-06
ATP6V0B	1733.73	-0.0889874	0.293464	-0.303231	0.761714	0.854586
ATP6V0C	4095.15	-0.172374	0.115785	-1.48874	0.136556	0.264298
ATP6V0D1	1335.62	-0.0353851	0.241593	-0.146466	0.883554	0.932816
ATP6V0E1	1088.51	-1.63316	0.210188	-7.77001	7.84812e-15	3.19312e-13
ATP6V0E2	1119.67	-0.475247	0.143171	-3.31944	0.000901975	0.00447982
ATP6V0E2-AS1	78.9343	-0.811376	0.400026	-2.02831	0.0425286	0.108513
ATP6V1A	6649.99	0.524964	0.167512	3.1339	0.00172502	0.00774484
ATP6V1B1	12.693	-0.254156	0.962398	-0.264086	0.791713	0.874837
ATP6V1B2	6809.37	0.141924	0.152683	0.929533	0.352613	0.518701
ATP6V1C1	3758.38	0.508064	0.212873	2.3867	0.0170002	0.0523783
ATP6V1D	1226.2	0.329718	0.10493	3.14227	0.00167643	0.00755902
ATP6V1E1	2733.07	-0.380959	0.173874	-2.191	0.0284515	0.0788637
ATP6V1E2	247.711	-1.01556	0.219305	-4.63081	3.64238e-06	3.33125e-05
ATP6V1F	2392.97	-0.200885	0.188549	-1.06542	0.286684	0.44825
ATP6V1G1	1490.79	0.408028	0.151059	2.70112	0.00691067	0.0251531
ATP6V1G2	29.7017	0.701409	0.488296	1.43644	0.150877	0.283603
ATP6V1G2-DDX39B	36.7106	3.70243	0.989555	3.74151	0.000182921	0.00111485
ATP6V1H	1984.24	0.432176	0.153109	2.82267	0.0047625	0.0184876
ATP7A	1125.02	0.462829	0.112484	4.11463	3.87802e-05	0.000283397
ATP7B	418.859	0.228767	0.143509	1.59409	0.110915	0.226586
ATP8A1	75.1175	1.34771	0.310228	4.34424	1.39756e-05	0.00011293
ATP8B1	19.2761	0.653879	0.640518	1.02086	0.307321	0.47117
ATP8B2	7081.4	-0.0464414	0.101219	-0.458822	0.646362	0.771514
ATP8B3	104.635	0.475555	0.261847	1.81615	0.0693467	0.158462
ATP8B4	12.4043	1.07105	0.749375	1.42926	0.152929	0.286058
ATP9A	4612.72	-0.0472605	0.0909615	-0.519566	0.603366	0.737862
ATP9B	463.276	0.549246	0.185258	2.96476	0.00302916	0.0126144
ATPAF1	1234.07	0.326357	0.124467	2.62204	0.00874045	0.0303947
ATPAF2	552.108	0.760351	0.187584	4.05338	5.0482e-05	0.000358978
ATPIF1	674.817	0.0825615	0.293155	0.281631	0.778227	0.86531
ATR	3307.83	-0.0528747	0.13041	-0.405451	0.685146	0.799273
ATRAID	2425.55	-0.167867	0.116656	-1.43899	0.150154	0.282553
ATRIP	352.039	-0.485092	0.189056	-2.56586	0.0102921	0.0347258
ATRN	8695.06	0.42021	0.110464	3.80404	0.000142357	0.000900436
ATRNL1	123.234	-0.580963	0.234312	-2.47944	0.013159	0.042301
ATRX	4438.26	0.406074	0.150958	2.68997	0.00714578	0.0257968
ATXN1	3165.12	0.3092	0.14344	2.1556	0.0311147	0.0844574
ATXN10	3171.19	0.367194	0.136835	2.68347	0.00728625	0.0262148
ATXN1L	2646	0.526153	0.134629	3.90817	9.29982e-05	0.000619193
ATXN2	1882.15	-0.214396	0.174547	-1.2283	0.219334	0.37287
ATXN2L	5919.46	-0.486004	0.0893216	-5.44106	5.29638e-08	7.10621e-07
ATXN3	522.027	0.0254179	0.156341	0.16258	0.870849	0.925308
ATXN7	1456.19	0.0186798	0.111413	0.167663	0.866848	0.923355
ATXN7L1	537.07	0.16389	0.225524	0.726706	0.467406	0.626287
ATXN7L2	266.545	0.0845621	0.155551	0.543628	0.586697	0.723779
ATXN7L3	2118.24	0.215056	0.176935	1.21545	0.224193	0.37811
ATXN7L3B	3176.56	0.0261269	0.145557	0.179496	0.857549	0.918501
AUH	240.643	0.330023	0.254075	1.29892	0.193971	0.340054
AUNIP	240.058	-1.156	0.292136	-3.95706	7.58777e-05	0.000516627
AUP1	6425.26	0.133706	0.161019	0.830373	0.406328	0.569858
AURKA	1789.92	-1.23556	0.245922	-5.0242	5.05522e-07	5.55079e-06
AURKAIP1	2878.66	0.463456	0.140763	3.29244	0.000993206	0.00484345
AURKAPS1	88.4201	0.274494	0.367411	0.747102	0.455002	0.615086
AURKB	883.099	-2.18229	0.262958	-8.29898	1.0501e-16	5.48898e-15
AURKC	10.3079	1.11697	0.710633	1.57179	0.115998	0.2343
AVEN	262.797	-0.393951	0.184955	-2.12998	0.0331734	0.0889866
AVIL	40.9817	2.25254	0.409652	5.49865	3.82704e-08	5.30989e-07
AVL9	3745.01	0.380599	0.106101	3.58715	0.000334311	0.00189342
AVPI1	167.022	-0.691762	0.219313	-3.15422	0.0016093	0.00732137
AXDND1	27.5646	-0.05565	0.622294	-0.0894271	0.928743	0.9587
AXIN1	884.432	-0.181866	0.130206	-1.39675	0.162489	0.298853
AXIN2	34.1124	-0.0335695	0.373208	-0.0899483	0.928328	0.958574
AXL	964.773	-0.434569	0.254777	-1.70569	0.0880667	0.190811
AZGP1	304.874	0.700385	0.155417	4.50649	6.59101e-06	5.70893e-05
AZI1	866.748	0.39939	0.189811	2.10414	0.0353658	0.0935342
AZI2	676.973	-0.091661	0.176975	-0.517931	0.604506	0.738895
AZIN1	7717.89	-0.119677	0.154451	-0.774859	0.438423	0.600002
B2M	13082.8	-0.166432	0.114226	-1.45704	0.145105	0.276088
B3GALNT2	1937.18	-0.364142	0.127361	-2.85914	0.00424787	0.0167885
B3GALT1	296.745	0.586167	0.175379	3.34229	0.000830898	0.00417477
B3GALT2	53.7847	-0.0119864	0.311399	-0.0384922	0.969295	0.983008
B3GALT4	30.5024	-0.125098	0.53929	-0.231969	0.816562	0.890863
B3GALT6	685.727	-0.293369	0.143863	-2.03923	0.0414267	0.106187
B3GALTL	523.922	-0.367869	0.255124	-1.44192	0.149324	0.281624
B3GAT1	398.489	-0.421568	0.146974	-2.86832	0.00412661	0.0163997
B3GAT3	1770.82	0.528772	0.145684	3.62959	0.000283873	0.00164806
B3GNT1	1376.36	0.238178	0.15074	1.58007	0.114092	0.231443
B3GNT2	1034.41	-0.42519	0.178551	-2.38134	0.0172497	0.0530082
B3GNT4	9.27381	0.736599	0.902812	0.815894	0.414561	0.578045
B3GNT5	1159.21	0.206954	0.156431	1.32297	0.185844	0.329607
B3GNT7	4674.19	-0.172073	0.153116	-1.12381	0.261095	0.421143
B3GNT9	22.2251	0.803476	0.520929	1.54239	0.122978	0.244334
B3GNTL1	224.503	0.306387	0.184563	1.66007	0.0969004	0.20534
B4GALNT1	384.226	-1.04642	0.190077	-5.50524	3.68669e-08	5.1246e-07
B4GALNT3	148.044	0.054357	0.358611	0.151576	0.879521	0.930325
B4GALNT4	332.882	0.999238	0.155361	6.43173	1.26158e-10	2.74846e-09
B4GALT1	934.514	-0.467944	0.144915	-3.22909	0.00124186	0.00584034
B4GALT2	1913.53	-0.177837	0.198898	-0.894112	0.371262	0.53644
B4GALT3	1471.33	-0.0678283	0.201478	-0.336654	0.736378	0.835704
B4GALT4	675.34	-1.02511	0.130066	-7.88143	3.23646e-15	1.37632e-13
B4GALT5	3661.49	-0.983159	0.179587	-5.47456	4.38612e-08	5.98085e-07
B4GALT6	5187.41	-0.428803	0.135153	-3.17273	0.00151011	0.00692662
B4GALT7	562.227	0.288662	0.20087	1.43706	0.150701	0.283394
B9D1	259.725	-0.125751	0.220936	-0.569174	0.569238	0.711321
B9D2	54.9413	0.421995	0.4519	0.933824	0.350395	0.516486
BAALC	1781.74	-1.17698	0.143488	-8.20267	2.35099e-16	1.16805e-14
BABAM1	2587.08	0.0652963	0.134095	0.486939	0.626301	0.755402
BACE1	2718.69	0.644583	0.104953	6.14166	8.16653e-10	1.58019e-08
BACE1-AS	46.8048	-0.404391	0.391927	-1.0318	0.302164	0.465677
BACE2	7076.65	-1.70532	0.134867	-12.6445	1.2002e-36	6.45279e-34
BACH1	3122.28	-0.0371508	0.138697	-0.267856	0.78881	0.872694
BACH2	36.4969	-0.869966	0.41492	-2.09671	0.0360194	0.0948464
BAD	451.878	0.912147	0.244827	3.72568	0.000194787	0.00118143
BAG1	493.562	0.427056	0.171337	2.49249	0.0126852	0.0412248
BAG2	1060.66	-0.248916	0.247245	-1.00676	0.314051	0.477933
BAG3	1787.76	-0.359223	0.12419	-2.89252	0.0038216	0.015366
BAG4	1837.64	-0.84776	0.153914	-5.50802	3.62884e-08	5.0582e-07
BAG5	1155.94	0.141956	0.1607	0.883362	0.377041	0.542376
BAG6	11008.6	0.0789856	0.108476	0.728141	0.466527	0.625443
BAGE2	2288.76	0.312931	0.188545	1.65971	0.0969723	0.205464
BAHCC1	4577.67	-0.315921	0.2062	-1.53211	0.125495	0.24796
BAHD1	1104.76	-0.358405	0.216923	-1.65222	0.0984889	0.207601
BAI1	199.312	0.336109	0.464454	0.723664	0.469272	0.627781
BAI2	478.803	-0.0256065	0.164527	-0.155637	0.876319	0.928866
BAIAP2	894.19	0.337526	0.16935	1.99306	0.0462543	0.115918
BAIAP2-AS1	617.758	0.530889	0.137307	3.86644	0.000110436	0.00072136
BAIAP2L1	1490.28	-0.228219	0.0953698	-2.39299	0.0167117	0.0516078
BAIAP2L2	736.986	0.144817	0.361271	0.400855	0.688527	0.801556
BAIAP3	190.784	1.54942	0.279926	5.53512	3.11021e-08	4.38613e-07
BAK1	928.202	-0.835697	0.250963	-3.32996	0.000868588	0.00433689
BAMBI	3094.34	-0.22424	0.0970681	-2.31013	0.0208809	0.0619027
BANF1	2247.41	-0.706432	0.136389	-5.17953	2.2244e-07	2.63671e-06
BANP	605.411	0.274442	0.121783	2.25353	0.0242257	0.0697292
BAP1	2506.9	-0.316972	0.180757	-1.75358	0.0795032	0.175825
BARD1	494.963	-1.07122	0.171523	-6.24535	4.22839e-10	8.54418e-09
BARX1	16.9813	-0.537376	0.529564	-1.01475	0.310224	0.47436
BATF2	56.0517	-0.364711	0.299394	-1.21816	0.223162	0.376792
BATF3	73.2928	-0.967617	0.309276	-3.12865	0.00175612	0.00787271
BAX	1761.62	0.134864	0.0957622	1.40832	0.159037	0.294447
BAZ1A	1919.13	-0.169446	0.141834	-1.19468	0.232211	0.388196
BAZ1B	5569.96	-0.513158	0.112087	-4.57822	4.68961e-06	4.20519e-05
BAZ2A	5489.98	-0.248779	0.0844339	-2.94644	0.00321454	0.0132762
BAZ2B	1011.94	0.241692	0.186223	1.29786	0.194334	0.340492
BBC3	388.996	-0.170341	0.224143	-0.759964	0.447276	0.607807
BBIP1	315.374	0.397235	0.200043	1.98575	0.0470614	0.117564
BBS1	414.321	0.594605	0.192072	3.09574	0.00196325	0.00868235
BBS10	920.858	-0.0722242	0.162426	-0.44466	0.656565	0.779367
BBS12	232.931	-0.245632	0.165715	-1.48226	0.138271	0.266727
BBS2	959.09	0.290632	0.118119	2.4605	0.0138743	0.0442226
BBS4	713.789	-0.19761	0.186945	-1.05705	0.29049	0.45267
BBS5	622.38	0.0223716	0.16792	0.133228	0.894013	0.938444
BBS7	560.181	0.180433	0.175703	1.02692	0.304459	0.468078
BBS9	595.816	0.625676	0.175479	3.56553	0.000363128	0.00203595
BBX	5233.48	-0.0339108	0.0861391	-0.393676	0.693821	0.80503
BCAM	356.95	1.00371	0.302668	3.31619	0.000912522	0.00452709
BCAN	28.7737	0.577585	0.451547	1.27912	0.200854	0.349461
BCAP29	2874.13	-0.393056	0.125187	-3.13975	0.0016909	0.0076098
BCAP31	5526.41	0.00692509	0.196341	0.0352708	0.971864	0.984618
BCAR1	1212.03	-0.0619599	0.270124	-0.229376	0.818577	0.891927
BCAR3	634.937	0.0827568	0.317121	0.260963	0.794121	0.876573
BCAS2	1143.64	0.33171	0.131202	2.52824	0.0114637	0.0379703
BCAS3	815.567	0.152534	0.172033	0.886658	0.375263	0.540359
BCAS4	35.4267	1.04699	0.390475	2.68132	0.00733322	0.0263588
BCAT1	351.193	-0.689962	0.214096	-3.22268	0.00126997	0.00596325
BCAT2	884.678	-0.20973	0.139275	-1.50587	0.132102	0.257865
BCCIP	1438.68	0.00541498	0.150207	0.0360502	0.971242	0.984245
BCDIN3D	217.498	0.378857	0.165181	2.2936	0.0218137	0.0641309
BCDIN3D-AS1	53.7884	-1.13453	0.445792	-2.54497	0.0109286	0.036488
BCHE	1035.81	-0.425722	0.152272	-2.7958	0.00517715	0.0197759
BCKDHA	1226.71	0.0114065	0.183139	0.0622835	0.950337	0.972099
BCKDHB	720.119	0.565366	0.132052	4.2814	1.85719e-05	0.000145388
BCKDK	1639.26	-0.225078	0.15581	-1.44457	0.148579	0.280597
BCL10	712.803	0.32004	0.217938	1.46849	0.141971	0.271774
BCL11A	14.6516	-0.369412	0.771153	-0.479039	0.631911	0.760111
BCL2	433.051	-2.49887	0.176158	-14.1854	1.12778e-45	1.0611e-42
BCL2A1	494.256	-0.300775	0.146358	-2.05507	0.0398723	0.10308
BCL2L1	1006.87	0.14801	0.120126	1.23212	0.217904	0.371203
BCL2L11	728.381	-0.674933	0.142879	-4.72381	2.31465e-06	2.218e-05
BCL2L12	528.154	-0.340043	0.252241	-1.34809	0.177629	0.319669
BCL2L13	2724.49	-0.547196	0.106262	-5.14951	2.61163e-07	3.04535e-06
BCL2L2	770.173	0.105932	0.117435	0.902054	0.367028	0.532605
BCL2L2-PABPN1	1249.74	-0.0200068	0.183226	-0.109192	0.91305	0.950097
BCL3	510.234	0.245727	0.169628	1.44862	0.147443	0.279196
BCL6	1077.89	-0.668455	0.195136	-3.42558	0.000613484	0.00322015
BCL7A	95.3466	-0.475003	0.23561	-2.01605	0.0437944	0.111102
BCL7B	936.249	-0.0417839	0.18409	-0.226976	0.820442	0.893483
BCL7C	738.885	0.295485	0.245624	1.20299	0.228978	0.384414
BCL9	2795.39	-0.779026	0.170055	-4.58103	4.62698e-06	4.16097e-05
BCL9L	2158.04	-0.768838	0.136158	-5.64665	1.63608e-08	2.43374e-07
BCLAF1	10181.5	0.411429	0.194222	2.11834	0.0341462	0.0909317
BCO2	14.7288	0.317969	0.91068	0.349155	0.726973	0.829079
BCOR	2055.36	-0.302515	0.149911	-2.01797	0.0435945	0.110688
BCORL1	865.533	-0.0425457	0.145959	-0.29149	0.770676	0.860409
BCR	1302.64	-0.193522	0.166919	-1.15938	0.246303	0.404964
BCRP2	8.7844	-0.608914	0.882981	-0.689612	0.490439	0.645718
BCS1L	954.248	0.199416	0.121754	1.63786	0.101451	0.211969
BCYRN1	378.656	1.18274	0.274628	4.3067	1.6571e-05	0.000131704
BDH1	180.81	0.249875	0.232896	1.0729	0.283314	0.444597
BDH2	350.128	0.374648	0.139288	2.68973	0.00715098	0.025807
BDKRB2	20.2027	-1.61441	0.646504	-2.49713	0.0125202	0.0408317
BDP1	3238.86	0.200194	0.177842	1.12569	0.260297	0.420267
BECN1	5613.27	0.526126	0.103708	5.07316	3.9126e-07	4.41531e-06
BEGAIN	12.6369	0.728251	0.662438	1.09935	0.271616	0.432741
BEND3	396.182	-0.649749	0.294318	-2.20764	0.0272692	0.0762881
BEND6	51.2544	1.37158	0.39698	3.45505	0.000550196	0.00293191
BEND7	89.0015	0.647818	0.313831	2.06423	0.0389963	0.101268
BEST1	1001.24	-0.773172	0.389138	-1.98688	0.0469353	0.117329
BET1	540.66	-0.0979201	0.134522	-0.727909	0.466669	0.625576
BET1L	1071.27	-0.200672	0.100489	-1.99695	0.0458308	0.115162
BEX2	25.087	0.660618	0.45268	1.45935	0.144469	0.274983
BEX4	40.4193	1.39635	0.54096	2.58125	0.0098443	0.0334755
BFAR	3843.75	0.0766733	0.0945781	0.810688	0.417545	0.581204
BFSP1	204.71	-0.127974	0.418081	-0.3061	0.759529	0.852707
BGN	405.325	-0.156318	0.476327	-0.328173	0.742781	0.84017
BHLHB9	97.3041	1.05867	0.276334	3.83114	0.000127549	0.000819515
BHLHE40	1656.85	-0.585291	0.12133	-4.82395	1.4074e-06	1.41435e-05
BHLHE41	546.212	-0.444175	0.174679	-2.54281	0.0109966	0.0366651
BICC1	858.904	-0.0329155	0.156219	-0.210701	0.83312	0.90173
BICD1	1741.42	0.373498	0.196508	1.90067	0.0573452	0.13681
BICD2	2072.71	0.11905	0.13773	0.864373	0.387383	0.551353
BID	623.468	0.344403	0.168339	2.04589	0.0407671	0.104872
BIN1	307.799	0.321085	0.168215	1.90878	0.0562906	0.134807
BIN3	2690.32	-0.303028	0.195285	-1.55173	0.120728	0.241136
BIN3-IT1	150.051	0.0572379	0.549275	0.104206	0.917006	0.95237
BIRC2	2167.93	0.0940504	0.200868	0.468219	0.639628	0.766684
BIRC3	130.636	-0.203452	0.471021	-0.431937	0.665787	0.786303
BIRC5	1611.67	-1.90404	0.319417	-5.96099	2.5071e-09	4.41425e-08
BIRC6	8783.79	0.0691673	0.121093	0.571192	0.56787	0.710498
BIVM	1352.45	-0.209313	0.117766	-1.77737	0.0755071	0.168773
BIVM-ERCC5	574.099	0.408173	0.249274	1.63745	0.101537	0.212091
BLACAT1	165.359	-0.472835	0.277887	-1.70154	0.0888421	0.191994
BLCAP	1633.25	0.700388	0.164839	4.24893	2.14794e-05	0.000166077
BLID	45.9596	0.180936	0.561309	0.322346	0.747191	0.84351
BLM	721.234	-2.02555	0.213473	-9.48854	2.34285e-21	2.15056e-19
BLMH	2521.14	-0.0284732	0.117597	-0.242125	0.808683	0.88544
BLOC1S1	712.005	-0.117328	0.202209	-0.580233	0.561757	0.705312
BLOC1S1-RDH5	12.9058	-0.645068	1.18872	-0.542658	0.587365	0.724295
BLOC1S2	676.975	0.265219	0.16426	1.61463	0.106391	0.219548
BLOC1S3	388.001	-0.254279	0.149179	-1.70453	0.088283	0.191169
BLOC1S4	383.69	-0.217388	0.189862	-1.14497	0.25222	0.411323
BLOC1S5	628.369	0.336339	0.16082	2.09141	0.0364916	0.095855
BLOC1S6	3339.22	-0.188514	0.0973114	-1.93722	0.0527179	0.128438
BLVRA	925.32	-0.0982759	0.172246	-0.570556	0.568301	0.710919
BLVRB	392.592	0.27971	0.174045	1.60711	0.10803	0.222124
BLZF1	1004.74	0.689133	0.159551	4.31921	1.56589e-05	0.000125321
BMF	795.899	-0.194712	0.230266	-0.845596	0.397778	0.561108
BMI1	1519.32	0.34715	0.221471	1.56747	0.117004	0.23584
BMP1	1512.18	0.511555	0.126871	4.03207	5.52866e-05	0.000389646
BMP2	437.374	-1.63155	0.349351	-4.67024	3.00844e-06	2.80254e-05
BMP2K	509.712	0.378199	0.173737	2.17684	0.0294923	0.0809292
BMP6	178.227	-1.06088	0.267115	-3.97165	7.13771e-05	0.00048975
BMP7	90.9332	-0.902335	0.353544	-2.55226	0.0107027	0.0358598
BMP8A	17.8598	1.26412	0.525338	2.4063	0.0161148	0.0501432
BMP8B	370.194	-0.126762	0.145288	-0.872492	0.38294	0.547604
BMPR1A	1292.66	0.415194	0.238993	1.73727	0.0823399	0.180982
BMPR1B	334.299	-0.974495	0.234664	-4.15273	3.28534e-05	0.000243513
BMPR2	1907.04	-0.246345	0.130538	-1.88715	0.0591402	0.140315
BMS1	2272.74	0.235637	0.144399	1.63185	0.102712	0.213685
BMS1P2	58.4035	0.503113	0.458622	1.09701	0.272638	0.433762
BMS1P20	491.069	0.190349	0.161187	1.18092	0.237634	0.394633
BMS1P4	93.3362	0.771662	0.373623	2.06535	0.0388898	0.101044
BMS1P5	104.121	0.41636	0.484137	0.860006	0.389786	0.553256
BMS1P6	209.047	0.499816	0.359552	1.39011	0.164496	0.301329
BNC1	13.2979	-0.466926	0.746577	-0.625422	0.531694	0.680638
BNC2	1330.4	-0.18124	0.198051	-0.915115	0.360131	0.52596
BNIP1	286.062	-0.0463528	0.187465	-0.247261	0.804706	0.882948
BNIP2	4833.49	0.0563784	0.112322	0.501935	0.615713	0.748058
BNIP3	1860.56	0.821171	0.261521	3.13998	0.00168957	0.00760608
BNIP3L	2407	-0.383817	0.107791	-3.56074	0.000369816	0.00206729
BNIPL	8.58946	0.0092469	0.790224	0.0117016	0.990664	0.994893
BOC	35.9866	-0.0470276	0.463309	-0.101504	0.91915	0.953381
BOD1	671.771	-0.292547	0.12636	-2.31519	0.0206023	0.0612696
BOD1L1	4377.04	-0.0612595	0.214267	-0.285903	0.774953	0.863072
BOK	60.7541	0.400081	0.408973	0.978257	0.327947	0.492804
BOLA1	134.607	-0.293197	0.318177	-0.92149	0.356795	0.522692
BOLA2	651.274	0.217977	0.16092	1.35457	0.175555	0.316997
BOLA2B	666.198	0.0713672	0.145566	0.490275	0.623939	0.754422
BOLA3	1429.09	0.275592	0.112678	2.44583	0.0144519	0.0458308
BOLA3-AS1	465.715	-0.574434	0.132288	-4.34229	1.41004e-05	0.000113695
BOP1	3682.17	-0.361139	0.233318	-1.54784	0.121662	0.242326
BORA	255.909	-1.30217	0.246702	-5.27832	1.30377e-07	1.62879e-06
BPGM	692.392	0.192378	0.154926	1.24174	0.214333	0.366656
BPHL	214.207	-0.00818126	0.21538	-0.0379852	0.969699	0.983258
BPIFB1	26.328	-0.220971	0.545052	-0.405412	0.685174	0.799273
BPNT1	1360.95	0.0847796	0.181565	0.466937	0.640545	0.767247
BPTF	5159.95	0.151602	0.169932	0.892138	0.372319	0.537485
BRAF	1900.69	-0.371379	0.108306	-3.42897	0.000605878	0.00318356
BRAP	1082.03	0.109234	0.111807	0.976994	0.328572	0.493379
BRAT1	1392.6	-0.225836	0.200489	-1.12643	0.259985	0.420082
BRCA1	1640.91	-1.72912	0.113378	-15.251	1.62232e-52	3.0528e-49
BRCA2	736.328	-1.86952	0.160507	-11.6476	2.36001e-31	6.83223e-29
BRCC3	1147.01	0.232365	0.166965	1.3917	0.164012	0.300731
BRD1	1176.55	0.0398186	0.164806	0.241609	0.809083	0.885627
BRD2	7161.59	0.128219	0.138407	0.926392	0.354242	0.520219
BRD3	1301.49	-0.779867	0.122127	-6.3857	1.70619e-10	3.64326e-09
BRD4	3657.3	-0.578253	0.116395	-4.968	6.76459e-07	7.29994e-06
BRD7	1706.84	0.149844	0.158692	0.944245	0.345045	0.510647
BRD8	1668.35	-0.0650755	0.113539	-0.573156	0.566539	0.709305
BRD9	1331.64	0.331091	0.143862	2.30145	0.021366	0.0631293
BRE	925.69	0.268074	0.113398	2.36401	0.0180784	0.055058
BREA2	16.6343	-0.0011058	0.536545	-0.00206096	0.998356	0.999152
BRF1	637.931	0.341976	0.178627	1.91447	0.0555598	0.133486
BRF2	267.381	0.300932	0.149411	2.01412	0.0439969	0.111504
BRI3	1896.34	0.378644	0.163769	2.31205	0.0207747	0.0616362
BRI3BP	391.765	-0.118892	0.161003	-0.738441	0.460246	0.619561
BRICD5	99.8041	0.826419	0.308544	2.67845	0.00739639	0.026515
BRINP2	13.0938	-2.44862	0.795117	-3.07958	0.00207294	0.00910016
BRINP3	27.7653	0.788571	0.446129	1.76759	0.07713	0.171737
BRIP1	627.293	-1.75356	0.175193	-10.0093	1.38722e-23	1.6574e-21
BRIX1	2607.51	-0.114158	0.118851	-0.960517	0.336795	0.501777
BRK1	1281.36	0.476541	0.163591	2.91301	0.0035796	0.0145484
BRMS1	871.088	0.102581	0.237527	0.43187	0.665836	0.786303
BRMS1L	353.729	0.437264	0.187547	2.33149	0.0197273	0.0591583
BROX	3844.81	0.255806	0.227928	1.12231	0.26173	0.42185
BRPF1	719.461	0.0462947	0.145585	0.317991	0.750492	0.846222
BRPF3	1377.28	0.652485	0.13322	4.8978	9.69154e-07	1.01106e-05
BRSK1	860.025	0.266811	0.133924	1.99226	0.0463424	0.116041
BRSK2	78.8528	0.873623	0.273021	3.19984	0.00137506	0.00639365
BRWD1	4466.28	0.482306	0.161104	2.99375	0.00275575	0.0115864
BRWD3	2796.31	-0.250165	0.165196	-1.51435	0.129936	0.25453
BSCL2	1995.96	0.167654	0.210837	0.795181	0.426508	0.58943
BSDC1	1373.32	0.084669	0.127855	0.662226	0.507826	0.661202
BSG	11479.6	-0.63574	0.166003	-3.82968	0.000128309	0.000822639
BSN	182.977	-0.0788475	0.237302	-0.332267	0.739688	0.837931
BST1	310.484	0.17819	0.261391	0.681698	0.49543	0.649921
BST2	22.8848	-0.0984756	0.483535	-0.203657	0.838621	0.905639
BTAF1	3042.08	0.218931	0.130814	1.6736	0.0942084	0.200946
BTBD1	5293.69	0.194491	0.135344	1.43701	0.150714	0.283394
BTBD10	657.288	0.512681	0.12417	4.12885	3.64579e-05	0.000267867
BTBD16	38.3099	0.624595	0.372325	1.67755	0.0934347	0.200052
BTBD19	287.875	0.290649	0.220891	1.31581	0.188239	0.333029
BTBD2	1947.68	-0.538838	0.155983	-3.45447	0.000551376	0.00293508
BTBD3	8835.55	0.146924	0.158344	0.92788	0.35347	0.519471
BTBD6	325.844	0.176249	0.240295	0.733469	0.463272	0.622258
BTBD7	890.328	0.399482	0.19521	2.04643	0.0407145	0.104754
BTBD8	39.6159	0.424237	0.512497	0.827785	0.407792	0.571031
BTBD9	570.94	0.269537	0.203797	1.32258	0.185975	0.3298
BTD	192.078	0.201247	0.183637	1.0959	0.273125	0.434051
BTF3	12297.4	0.183642	0.104534	1.75677	0.0789578	0.174927
BTF3L4	1767.1	-0.117733	0.120933	-0.973539	0.330286	0.49488
BTG1	3065.87	-0.766706	0.134844	-5.68588	1.3014e-08	1.97041e-07
BTG2	1229.73	0.221658	0.159711	1.38787	0.165176	0.302318
BTG3	954.009	-0.389768	0.102997	-3.78427	0.00015416	0.000960962
BTK	9.28299	0.0345451	0.767276	0.0450231	0.964089	0.980108
BTN2A1	834.318	0.295435	0.12249	2.4119	0.0158696	0.0496368
BTN2A2	1066.02	-0.297431	0.178191	-1.66917	0.0950834	0.202402
BTN2A3P	86.7379	-0.0503102	0.326772	-0.153961	0.87764	0.929506
BTN3A1	890.026	-0.604307	0.142493	-4.24095	2.22578e-05	0.00017073
BTN3A2	1432.95	-1.3814	0.1335	-10.3475	4.29537e-25	6.04322e-23
BTN3A3	284.728	-1.78724	0.18516	-9.65239	4.80252e-22	4.88494e-20
BTRC	528.13	-0.258238	0.126048	-2.04872	0.0404896	0.104318
BUB1	1743.61	-1.72452	0.257053	-6.7088	1.96225e-11	4.8826e-10
BUB1B	2548.37	-1.89548	0.188981	-10.03	1.12537e-23	1.36624e-21
BUB3	2327.22	-0.88844	0.23996	-3.70244	0.000213534	0.00127967
BUD13	559.621	-0.224051	0.149717	-1.4965	0.134523	0.261406
BUD31	2171.72	0.1347	0.140131	0.961242	0.33643	0.501547
BVES	510.367	-1.09504	0.236377	-4.63259	3.61123e-06	3.30879e-05
BYSL	989.191	0.207963	0.2872	0.724105	0.469001	0.627636
BZRAP1-AS1	14.3783	-0.264214	0.777255	-0.339933	0.733907	0.834189
BZW1	9666.09	0.280768	0.238043	1.17948	0.238206	0.395321
BZW2	4772.58	-0.366885	0.171924	-2.134	0.032843	0.0883906
C10orf10	157.409	-0.468394	0.257735	-1.81735	0.0691635	0.158187
C10orf11	28.0857	0.259858	0.406822	0.63875	0.522986	0.674532
C10orf118	555.349	0.45262	0.136538	3.31497	0.000916543	0.00454318
C10orf12	564.499	0.538824	0.164963	3.26633	0.00108952	0.0052301
C10orf128	9.58538	-0.859293	0.925488	-0.928476	0.353161	0.519238
C10orf2	1100.75	-0.0556738	0.127752	-0.435797	0.662984	0.78422
C10orf25	31.2247	-0.246488	0.433144	-0.569067	0.56931	0.711321
C10orf32	185.596	0.1745	0.18577	0.939335	0.347559	0.513459
C10orf35	51.3253	0.196161	0.299924	0.654036	0.513089	0.665578
C10orf54	26.7056	-0.00524116	0.548295	-0.00955901	0.992373	0.996012
C10orf76	591.395	-0.0425147	0.15128	-0.281033	0.778685	0.865551
C10orf88	328.96	0.416493	0.164984	2.52444	0.0115884	0.0382821
C10orf90	1645.34	0.544838	0.208091	2.61827	0.00883762	0.030683
C11orf1	203.681	0.176876	0.311464	0.567887	0.570112	0.711883
C11orf24	1916.98	-0.437605	0.120975	-3.61731	0.000297677	0.00171761
C11orf30	796.825	-0.394829	0.19425	-2.03259	0.0420944	0.107697
C11orf31	2027.36	0.398882	0.153788	2.59372	0.00949445	0.0325357
C11orf35	33.1519	0.875546	0.406713	2.15273	0.0313397	0.085022
C11orf45	13.5798	0.484336	0.639326	0.757573	0.448707	0.609147
C11orf48	94.3179	-0.529652	0.268065	-1.97584	0.0481732	0.11969
C11orf49	317.448	-0.644123	0.161123	-3.9977	6.39615e-05	0.000443927
C11orf54	455.785	0.269587	0.144076	1.87114	0.0613253	0.14429
C11orf57	1037.99	-0.043314	0.151852	-0.285239	0.775461	0.863382
C11orf58	2367.75	0.0914063	0.153719	0.594631	0.55209	0.697764
C11orf63	169.385	0.418822	0.28601	1.46436	0.143094	0.273161
C11orf68	875.311	-0.643089	0.169078	-3.80351	0.000142661	0.000900845
C11orf71	201.417	-0.81492	0.268921	-3.03033	0.00244283	0.0104502
C11orf73	661.073	0.0420441	0.216477	0.19422	0.846003	0.910932
C11orf74	148.702	0.248552	0.214663	1.15787	0.246917	0.405707
C11orf80	115.379	0.792228	0.256438	3.08936	0.0020059	0.00885538
C11orf82	505.232	-2.07254	0.377203	-5.49448	3.91859e-08	5.42192e-07
C11orf83	229.176	-0.311745	0.22713	-1.37254	0.169896	0.308928
C11orf84	769.503	0.114707	0.193561	0.592615	0.553439	0.698421
C11orf91	34.03	-0.227355	0.389526	-0.583671	0.559441	0.703447
C11orf95	579.228	0.329693	0.228888	1.44041	0.14975	0.28211
C11orf96	96.9464	-1.0268	0.384121	-2.67312	0.00751486	0.0268781
C12orf10	2184.78	0.426465	0.158526	2.69019	0.00714121	0.0257865
C12orf23	3005.99	0.58339	0.106188	5.49392	3.93101e-08	5.4341e-07
C12orf29	984.919	-0.400586	0.188701	-2.12286	0.0337657	0.0901896
C12orf4	1187.08	0.370578	0.164026	2.25927	0.0238667	0.0688558
C12orf43	435.863	0.181563	0.148213	1.22501	0.220572	0.374014
C12orf44	1378.39	0.370773	0.23666	1.56669	0.117187	0.236025
C12orf45	348.103	0.195537	0.143305	1.36448	0.172416	0.312642
C12orf49	1176.43	-1.46487	0.194921	-7.51519	5.6827e-14	2.06138e-12
C12orf5	1776.35	0.424664	0.161894	2.62311	0.00871317	0.0303232
C12orf57	761.12	0.505303	0.168098	3.00599	0.00264715	0.0111939
C12orf60	48.86	-0.131711	0.442888	-0.297391	0.766168	0.857411
C12orf61	17.5613	-0.117276	0.547872	-0.214057	0.830503	0.899646
C12orf65	186.483	-0.454873	0.27438	-1.65782	0.0973535	0.205924
C12orf66	442.155	-0.145254	0.141804	-1.02433	0.305679	0.469321
C12orf68	60.7362	1.84236	0.330774	5.56985	2.54958e-08	3.64495e-07
C12orf73	224.078	0.401617	0.184549	2.17621	0.0295396	0.0810294
C12orf75	697.687	-0.151259	0.330366	-0.457854	0.647057	0.771971
C12orf76	533.116	0.691727	0.17041	4.05919	4.92427e-05	0.000351327
C14orf1	530.898	-0.311854	0.155521	-2.00523	0.0449386	0.113432
C14orf119	656.82	-0.101157	0.161983	-0.624491	0.532305	0.681289
C14orf132	49.0318	-0.836859	0.348943	-2.39827	0.0164726	0.051035
C14orf142	216.33	0.084567	0.262553	0.322095	0.74738	0.843661
C14orf159	317.649	-0.0571422	0.227814	-0.250828	0.801947	0.881205
C14orf166	1934.39	0.315327	0.115862	2.72157	0.00649718	0.023935
C14orf169	474.098	-0.288028	0.181124	-1.59023	0.111784	0.227743
C14orf2	1089.3	0.323469	0.114716	2.81974	0.0048063	0.0186144
C14orf28	62.2166	0.853467	0.283964	3.00555	0.002651	0.011207
C14orf37	85.973	0.249568	0.387767	0.643603	0.519833	0.671627
C14orf79	168.161	0.494605	0.191715	2.5799	0.00988301	0.0335844
C14orf80	166.429	-0.634833	0.2375	-2.67299	0.00751793	0.0268781
C14orf93	194.991	-0.675206	0.271173	-2.48995	0.0127763	0.0414245
C15orf37	190.581	0.00451458	0.202976	0.0222419	0.982255	0.991343
C15orf38	1255.27	-0.328398	0.181838	-1.80599	0.0709199	0.161078
C15orf38-AP3S2	74.2015	1.02138	1.69221	0.603579	0.546124	0.693083
C15orf39	1090.34	-1.12571	0.191618	-5.87477	4.23437e-09	7.17032e-08
C15orf40	341.107	-0.527193	0.178542	-2.95277	0.00314936	0.0130464
C15orf41	709.656	0.399432	0.149494	2.67189	0.00754254	0.0269448
C15orf52	1674.62	0.392892	0.210674	1.86493	0.0621916	0.14574
C15orf54	959.157	-0.539746	0.285107	-1.89314	0.0583396	0.138634
C15orf57	472.611	0.37536	0.170714	2.19877	0.0278945	0.0776198
C15orf59	9.77142	1.18665	0.765272	1.55062	0.120993	0.241473
C15orf61	180.889	0.229685	0.224894	1.0213	0.307112	0.470997
C15orf65	17.9615	0.588494	0.610725	0.963599	0.335247	0.50046
C16orf13	1000.67	-0.0293315	0.134659	-0.21782	0.827569	0.897825
C16orf45	446.108	-0.0611242	0.157043	-0.389219	0.697114	0.807653
C16orf46	53.2425	1.03925	0.300953	3.45321	0.000553954	0.00294672
C16orf47	12.8292	-0.596923	0.611935	-0.975469	0.329327	0.493942
C16orf52	3738.29	-0.0612123	0.11412	-0.536388	0.591691	0.72784
C16orf58	3720.48	0.0906274	0.116707	0.776539	0.437431	0.599134
C16orf59	158.742	-1.15803	0.330684	-3.50192	0.000461923	0.0025204
C16orf62	2421.3	0.259819	0.125749	2.06617	0.0388123	0.10086
C16orf70	638.023	0.53877	0.172858	3.11683	0.00182807	0.00815884
C16orf72	1753.9	0.241253	0.20882	1.15532	0.247961	0.406769
C16orf74	14.4604	0.549666	0.701458	0.783605	0.433272	0.595605
C16orf80	913.754	0.319679	0.157455	2.03029	0.0423275	0.108128
C16orf86	73.8402	-1.2144	0.453155	-2.67987	0.00736507	0.0264426
C16orf87	363.783	-0.0568653	0.159839	-0.355767	0.722015	0.825426
C16orf89	8.39682	1.98866	0.825146	2.41006	0.0159497	0.0498252
C16orf91	449.237	0.220519	0.17764	1.24138	0.214464	0.366796
C16orf93	120.676	-0.119669	0.266804	-0.448527	0.653773	0.777437
C16orf95	64.71	0.337365	0.345604	0.97616	0.328985	0.493677
C17orf100	55.7232	-1.15169	0.343026	-3.35745	0.000786647	0.00399399
C17orf103	522.576	-0.245865	0.171745	-1.43157	0.152266	0.285384
C17orf104	40.2188	0.425277	0.399828	1.06365	0.287487	0.449179
C17orf107	41.0608	0.896037	0.407344	2.1997	0.0278279	0.0774901
C17orf49	523.67	-1.11607	0.146759	-7.60478	2.85398e-14	1.0741e-12
C17orf51	657.77	0.227032	0.131883	1.72147	0.085166	0.185837
C17orf53	226.292	-1.75301	0.385371	-4.54888	5.39311e-06	4.76227e-05
C17orf58	694.464	0.242283	0.145606	1.66396	0.0961202	0.204147
C17orf59	121.636	-0.652212	0.255443	-2.55326	0.0106721	0.0357972
C17orf62	927.722	-0.15019	0.11849	-1.26754	0.204964	0.354536
C17orf70	821.461	-0.442625	0.146073	-3.03016	0.00244422	0.0104532
C17orf75	387.737	0.187301	0.153532	1.21995	0.222485	0.375863
C17orf80	1340.19	0.189167	0.0999545	1.89253	0.0584205	0.13876
C17orf82	27.0474	-0.524436	0.607723	-0.862952	0.388164	0.551735
C17orf85	1770.06	-0.053735	0.107764	-0.498638	0.618034	0.749938
C17orf89	338.427	0.863866	0.262272	3.29377	0.000988519	0.00482481
C17orf96	572.748	-0.447953	0.254807	-1.758	0.0787468	0.174562
C17orf97	47.4977	0.80064	0.400254	2.00033	0.0454647	0.114395
C18orf21	578.729	0.363872	0.134856	2.69822	0.00697123	0.0253001
C18orf25	2982.07	0.0379111	0.130337	0.29087	0.771151	0.860456
C18orf32	1284.49	0.565684	0.144133	3.92474	8.68232e-05	0.000582458
C18orf54	790.132	-1.34594	0.121775	-11.0526	2.12854e-28	4.38945e-26
C18orf56	77.4348	0.0347339	0.251405	0.138159	0.890115	0.935935
C18orf8	926.132	0.109162	0.184921	0.590318	0.554977	0.699644
C19orf10	1976.42	-0.628354	0.152108	-4.13098	3.61216e-05	0.000266035
C19orf12	714.195	0.232853	0.254803	0.913854	0.360794	0.526706
C19orf24	900.927	0.070174	0.240064	0.292314	0.770047	0.859962
C19orf25	463.949	0.0382449	0.139691	0.273781	0.784253	0.869431
C19orf26	492.411	0.664433	0.164991	4.02709	5.64704e-05	0.000397245
C19orf40	75.6596	-1.33221	0.474325	-2.80865	0.00497497	0.0191249
C19orf43	2782.49	0.181738	0.117543	1.54614	0.12207	0.243011
C19orf44	324.28	0.0469214	0.14954	0.313771	0.753695	0.848372
C19orf47	486.352	0.197025	0.231315	0.851762	0.394346	0.558098
C19orf48	823.615	-0.845831	0.282239	-2.99686	0.00272775	0.0114838
C19orf52	277.085	0.336458	0.214083	1.57162	0.116038	0.23435
C19orf53	1789.8	0.867516	0.115837	7.48912	6.93356e-14	2.49112e-12
C19orf54	602.089	-0.724058	0.230259	-3.14453	0.00166351	0.00751576
C19orf55	228.908	-0.792849	0.256727	-3.0883	0.00201307	0.0088844
C19orf57	68.5532	0.317291	0.269374	1.17788	0.238843	0.396029
C19orf60	495.057	0.0589241	0.188374	0.312803	0.75443	0.848762
C19orf66	744.159	0.51646	0.154478	3.34325	0.000828027	0.00416437
C19orf68	152.794	0.148447	0.207503	0.715395	0.474365	0.632251
C19orf70	1194.02	0.394625	0.179097	2.20342	0.0275653	0.0769234
C19orf71	12.4626	1.13799	0.796093	1.42947	0.152868	0.286015
C19orf73	16.0796	-0.766423	0.599117	-1.27925	0.200808	0.349435
C19orf82	49.8405	0.661904	0.403441	1.64064	0.100871	0.211119
C19orf83	33.7588	-0.723575	0.420896	-1.71913	0.0855909	0.186494
C1D	1063.13	0.246726	0.175421	1.40648	0.159582	0.295092
C1GALT1	1300.38	0.284231	0.11315	2.51199	0.0120053	0.0394259
C1GALT1C1	515.465	-0.475659	0.135579	-3.50835	0.000450891	0.00247095
C1QBP	9878.26	0.460554	0.112017	4.11147	3.93151e-05	0.000286748
C1QL1	158.452	-0.248743	0.392254	-0.634138	0.525991	0.676717
C1QL4	38.1335	0.376456	0.512725	0.734225	0.462811	0.621846
C1QTNF1	602.186	0.372086	0.174988	2.12635	0.0334742	0.0895699
C1QTNF2	12.3409	-0.0406259	0.670087	-0.0606277	0.951656	0.972985
C1QTNF3	94.4529	-0.203062	0.284066	-0.714842	0.474707	0.63241
C1QTNF3-AMACR	35.3366	-0.398739	2.76784	-0.144062	0.885452	0.933903
C1QTNF6	72.2843	0.394844	0.361608	1.09191	0.274871	0.435937
C1QTNF9B-AS1	8.34383	-1.33552	0.860251	-1.55248	0.120548	0.240992
C1R	74.0221	0.173696	0.301837	0.575464	0.564977	0.708233
C1RL	152.325	-0.46621	0.297327	-1.568	0.11688	0.235747
C1RL-AS1	59.2387	-0.0138468	0.330457	-0.0419019	0.966577	0.98176
C1S	151.868	-0.0990267	0.192449	-0.51456	0.60686	0.74081
C1orf106	48.1359	-0.128666	0.482215	-0.266823	0.789606	0.873189
C1orf109	764.563	-0.371028	0.114602	-3.23753	0.00120571	0.0057006
C1orf112	641.263	-1.32233	0.278694	-4.74473	2.08788e-06	2.02911e-05
C1orf115	354.487	0.379014	0.194758	1.94608	0.0516454	0.126413
C1orf116	17.8949	-1.01911	0.621623	-1.63943	0.101124	0.211463
C1orf122	547.259	0.396449	0.304792	1.30072	0.193354	0.339447
C1orf123	575.418	0.339002	0.148843	2.27759	0.0227511	0.0662852
C1orf131	440.961	0.0523472	0.135493	0.386346	0.69924	0.809409
C1orf159	208.566	-0.490828	0.22119	-2.21903	0.0264848	0.0746492
C1orf174	538.433	-0.296745	0.194168	-1.52829	0.126441	0.249469
C1orf198	3437.98	-0.463179	0.140987	-3.28525	0.00101891	0.00494634
C1orf21	1862.31	-0.885994	0.111807	-7.92431	2.2942e-15	9.92441e-14
C1orf213	103.348	-0.214036	0.480523	-0.445423	0.656014	0.778954
C1orf216	770.106	-0.194759	0.119426	-1.63079	0.102935	0.214032
C1orf220	26.602	0.190303	0.606856	0.313588	0.753834	0.848433
C1orf226	341.071	-0.828407	0.181091	-4.57455	4.77255e-06	4.27146e-05
C1orf233	236.118	-0.602869	0.20986	-2.87273	0.00406948	0.0162111
C1orf27	1238.11	0.135783	0.120672	1.12522	0.260496	0.420447
C1orf35	234.763	-0.0785675	0.201446	-0.390018	0.696523	0.807195
C1orf43	7399.84	0.249646	0.147501	1.6925	0.0905506	0.194798
C1orf50	165.17	0.319768	0.22937	1.39411	0.163283	0.299837
C1orf51	64.938	0.377862	0.336731	1.12215	0.261799	0.421871
C1orf52	564.824	0.492992	0.146348	3.36863	0.00075544	0.00385636
C1orf53	25.5534	0.861037	0.645422	1.33407	0.182182	0.325373
C1orf54	49.3605	1.43737	0.345579	4.15932	3.19202e-05	0.000237063
C1orf56	80.7079	-0.911216	0.338594	-2.69117	0.00712012	0.0257226
C1orf63	1092.35	0.904657	0.262153	3.45088	0.000558762	0.0029681
C1orf74	230.197	-0.0811781	0.169608	-0.478623	0.632207	0.760152
C1orf85	1155.55	-1.75926	0.118956	-14.7891	1.72139e-49	2.59138e-46
C1orf86	1121.71	0.703082	0.150646	4.6671	3.05479e-06	2.84044e-05
C2	18.5047	-0.775339	0.700087	-1.10749	0.268083	0.429
C20orf112	2691.35	0.0884629	0.11427	0.774153	0.43884	0.600354
C20orf194	1107.43	0.311098	0.136732	2.27523	0.0228919	0.0666179
C20orf196	58.9903	0.00299068	0.340554	0.0087818	0.992993	0.996103
C20orf24	1719.31	0.452846	0.234983	1.92715	0.0539616	0.130622
C20orf27	1025.2	0.0185242	0.308773	0.0599931	0.952161	0.973369
C20orf96	304.548	0.309296	0.342195	0.903859	0.36607	0.531573
C21orf119	107.147	-0.756735	0.325644	-2.32381	0.0201354	0.0601307
C21orf2	251.058	0.223342	0.165907	1.34619	0.178243	0.320417
C21orf33	839.529	0.487877	0.14934	3.26689	0.00108736	0.00522139
C21orf58	245.505	-1.93339	0.182678	-10.5836	3.54909e-26	5.56541e-24
C21orf59	1004.89	0.216965	0.153888	1.40988	0.158574	0.293842
C21orf67	47.6683	-0.537282	0.338996	-1.58492	0.112985	0.229692
C21orf90	51.1977	-0.475131	0.320592	-1.48204	0.138329	0.266804
C21orf91	869.597	-0.0480204	0.138308	-0.347199	0.728442	0.830368
C22orf23	13.5217	-0.546273	0.596312	-0.916085	0.359622	0.525505
C22orf26	31.3596	0.181948	0.406846	0.447216	0.654719	0.778035
C22orf29	748.502	0.0620388	0.121072	0.512412	0.608363	0.742081
C22orf34	80.3877	0.747869	0.328036	2.27984	0.0226174	0.0659722
C22orf39	352.313	-0.0917881	0.148279	-0.619022	0.535902	0.684263
C22orf46	730.295	0.381911	0.238137	1.60374	0.108771	0.223418
C2CD2	744.7	-0.0227509	0.114485	-0.198724	0.842479	0.908889
C2CD2L	819.383	-0.628148	0.124438	-5.04787	4.46763e-07	4.96719e-06
C2CD3	1079.52	-0.41324	0.110385	-3.74363	0.000181379	0.00110635
C2CD4D	22.9492	-0.114358	0.453252	-0.252306	0.800804	0.880657
C2CD5	1478.81	-0.326953	0.131575	-2.48492	0.0129582	0.041834
C2orf15	14.5981	2.5552	0.70659	3.61624	0.000298913	0.00172276
C2orf27A	14.0526	0.585811	0.711844	0.822948	0.410538	0.574051
C2orf42	351.662	0.0490221	0.164394	0.2982	0.765551	0.857166
C2orf43	962.247	-0.0220192	0.170847	-0.128882	0.897451	0.940756
C2orf44	755.884	-0.0943877	0.197065	-0.478967	0.631962	0.760112
C2orf47	424.919	0.196173	0.255131	0.76891	0.441947	0.602961
C2orf49	1377.07	0.151307	0.113092	1.33792	0.180924	0.323779
C2orf66	8.82623	0.917858	0.760269	1.20728	0.227324	0.382318
C2orf68	1077.96	-0.442501	0.165989	-2.66584	0.00767968	0.0273245
C2orf69	1279.14	-0.206018	0.155229	-1.32718	0.184448	0.327758
C2orf72	31.7604	-0.529962	0.450541	-1.17628	0.239483	0.396741
C2orf74	135.316	0.264345	0.421789	0.626723	0.530841	0.680282
C2orf76	165.098	0.656853	0.248566	2.64257	0.00822795	0.0289063
C2orf81	85.3542	0.781578	0.26343	2.96693	0.00300787	0.0125361
C3	25.5649	-0.767343	0.592931	-1.29415	0.195613	0.342319
C3AR1	56.3685	-0.272409	0.509355	-0.534811	0.59278	0.728715
C3orf14	207.444	-0.24041	0.276671	-0.86894	0.38488	0.549505
C3orf17	1420.74	0.323961	0.100042	3.23824	0.0012027	0.00568818
C3orf18	295.93	0.686206	0.184271	3.72389	0.000196173	0.00118936
C3orf33	184.056	-0.00926737	0.22713	-0.040802	0.967454	0.981934
C3orf35	41.9958	0.604886	0.446536	1.35462	0.175539	0.316997
C3orf38	608.03	0.173715	0.154288	1.12591	0.260202	0.420242
C3orf52	100.672	-0.0116718	0.239172	-0.048801	0.961078	0.97916
C3orf58	497.771	-0.607633	0.186639	-3.25565	0.00113132	0.00540483
C3orf62	155.673	0.455577	0.235508	1.93444	0.0530588	0.128992
C3orf67	840.273	-1.27874	0.114798	-11.139	8.10066e-29	1.74211e-26
C3orf70	755.476	-0.0607291	0.121701	-0.499003	0.617778	0.749828
C3orf80	21.3246	-0.634213	0.47689	-1.32989	0.183553	0.326853
C4A	102.776	1.91318	0.383335	4.99089	6.01023e-07	6.51858e-06
C4B	26.3941	1.92231	0.980877	1.95979	0.0500203	0.123302
C4orf19	186.794	-0.390959	0.342253	-1.14231	0.253325	0.412366
C4orf21	385.014	-1.11034	0.167072	-6.64588	3.01412e-11	7.29495e-10
C4orf27	359.912	-0.206057	0.154369	-1.33484	0.18193	0.325039
C4orf29	163.121	0.0866616	0.2036	0.425646	0.670366	0.789338
C4orf3	1084.02	0.570946	0.123395	4.62699	3.71021e-06	3.38506e-05
C4orf32	775.166	-0.144822	0.14242	-1.01687	0.309218	0.473257
C4orf33	130.186	-0.155307	0.238645	-0.650787	0.515184	0.667491
C4orf46	289.116	-1.49399	0.240125	-6.2217	4.91793e-10	9.84501e-09
C4orf48	207.41	0.49069	0.385327	1.27344	0.202862	0.351911
C5	93.5655	-0.549854	0.322239	-1.70635	0.0879425	0.190597
C5AR1	10.951	1.75059	0.825484	2.12069	0.0339482	0.0905807
C5orf15	3909.89	0.148299	0.130169	1.13928	0.254585	0.414237
C5orf22	2500.03	-0.130123	0.096337	-1.35071	0.176788	0.318459
C5orf24	4187.32	0.0525245	0.122283	0.429534	0.667535	0.78712
C5orf28	385.404	0.0684954	0.210517	0.325367	0.744903	0.84181
C5orf30	877.012	-0.596907	0.15255	-3.91285	9.12128e-05	0.000608382
C5orf34	233.879	-1.6754	0.225024	-7.44546	9.66089e-14	3.40597e-12
C5orf42	1477.88	0.562553	0.251668	2.2353	0.0253976	0.0721796
C5orf45	117.674	0.544638	0.334738	1.62706	0.103725	0.215249
C5orf47	69.4836	-1.61493	0.442482	-3.6497	0.000262544	0.00154449
C5orf51	3367.02	0.1651	0.108744	1.51824	0.128955	0.253233
C5orf54	212.075	-0.819628	0.204499	-4.00798	6.12398e-05	0.00042661
C5orf55	115.852	-0.837401	0.218636	-3.83012	0.000128083	0.000821894
C5orf63	51.587	0.193629	0.51473	0.376176	0.706786	0.814186
C6orf1	772.149	-0.311941	0.12727	-2.45101	0.0142454	0.0452714
C6orf106	2637.21	-0.242267	0.197871	-1.22437	0.220814	0.374255
C6orf120	2542.14	-0.131689	0.127454	-1.03323	0.301495	0.464942
C6orf136	443.723	0.157389	0.155405	1.01277	0.311169	0.475182
C6orf141	98.1347	-0.708705	0.225168	-3.14745	0.00164699	0.00745902
C6orf163	12.9304	1.20637	0.925404	1.30362	0.192363	0.338219
C6orf164	8.57877	2.86606	1.03459	2.77025	0.00560136	0.0211335
C6orf203	263.869	0.167818	0.208084	0.806494	0.419958	0.583053
C6orf211	1114.42	0.0228284	0.215938	0.105717	0.915807	0.951556
C6orf226	32.9853	0.322535	0.394705	0.817154	0.41384	0.577596
C6orf47	575.59	-0.0538779	0.140215	-0.384252	0.700792	0.809897
C6orf48	1169.64	-0.387654	0.174012	-2.22775	0.0258972	0.0733639
C6orf57	10.7476	0.288844	0.961018	0.30056	0.76375	0.856181
C6orf62	6625.59	0.292289	0.176203	1.65882	0.0971527	0.205701
C6orf89	3848.07	-0.128974	0.101542	-1.27014	0.204033	0.353251
C7orf13	101.117	-0.575749	0.264583	-2.17606	0.0295509	0.0810455
C7orf25	547.177	-0.0855496	0.122548	-0.69809	0.485121	0.640896
C7orf26	821.687	-0.007625	0.175091	-0.0435487	0.965264	0.980793
C7orf31	238.132	0.250296	0.350079	0.71497	0.474628	0.63241
C7orf43	802.549	1.29593	0.165961	7.80859	5.78294e-15	2.39825e-13
C7orf49	1079.71	-0.638857	0.208935	-3.05768	0.00223056	0.00968249
C7orf50	1223.71	0.088184	0.140525	0.627533	0.53031	0.679892
C7orf55	172.862	-0.275995	0.274062	-1.00705	0.313909	0.477933
C7orf55-LUC7L2	143.25	-0.249622	0.293542	-0.850379	0.395115	0.558555
C7orf57	9.91553	-1.00624	0.923986	-1.08902	0.276147	0.437066
C7orf60	704.936	0.321336	0.220958	1.45428	0.145868	0.277146
C7orf61	20.8216	0.617576	0.612273	1.00866	0.313137	0.477277
C7orf63	50.7598	0.665268	0.327645	2.03045	0.0423107	0.108122
C7orf73	1723.17	-0.248185	0.178298	-1.39197	0.163932	0.300626
C8G	14.0955	0.761045	0.660197	1.15275	0.249011	0.407724
C8orf31	101.654	1.0054	0.319077	3.15096	0.00162733	0.00738997
C8orf33	2168.49	-0.0344862	0.207871	-0.165902	0.868234	0.924063
C8orf37	96.298	-0.273962	0.239532	-1.14374	0.252731	0.411913
C8orf44	53.5024	-0.562305	0.486489	-1.15584	0.247746	0.40658
C8orf44-SGK3	22.8897	0.0107809	0.856614	0.0125855	0.989958	0.994688
C8orf46	188.721	-0.0660053	0.209214	-0.315491	0.752389	0.84762
C8orf48	116.525	-0.248828	0.247907	-1.00372	0.315516	0.479744
C8orf49	29.3707	0.246277	0.426292	0.57772	0.563453	0.707127
C8orf58	668.13	1.1102	0.129695	8.56011	1.12762e-17	6.76305e-16
C8orf59	750.706	-0.0428242	0.150462	-0.284618	0.775937	0.863638
C8orf76	491.265	0.194382	0.158584	1.22573	0.2203	0.373846
C8orf82	450.045	0.268898	0.246412	1.09126	0.27516	0.436211
C8orf88	181.946	-0.0423018	0.281838	-0.150093	0.880692	0.931034
C9orf114	984.135	0.295793	0.102151	2.89565	0.00378371	0.0152422
C9orf116	44.9156	0.613195	0.377085	1.62615	0.103919	0.215481
C9orf142	413.025	-0.11348	0.157017	-0.722726	0.469848	0.628217
C9orf156	138.518	0.193348	0.217061	0.890754	0.373061	0.538325
C9orf16	534.252	0.0937463	0.287764	0.325775	0.744594	0.841779
C9orf163	8.63743	-1.07619	0.803403	-1.33954	0.180396	0.323065
C9orf169	38.2913	0.60532	0.395612	1.53009	0.125995	0.248752
C9orf172	207.575	1.98068	0.190924	10.3742	3.24872e-25	4.6138e-23
C9orf3	334.093	0.0577666	0.229984	0.251177	0.801677	0.881022
C9orf37	175.151	-0.627189	0.188249	-3.33171	0.000863156	0.0043112
C9orf40	271.099	-0.296652	0.207449	-1.43	0.152717	0.285964
C9orf41	883.793	-0.563163	0.171911	-3.27589	0.00105328	0.00508534
C9orf43	14.9816	0.924802	0.569256	1.62458	0.104252	0.215993
C9orf64	141.218	-0.122959	0.24359	-0.504779	0.613714	0.746272
C9orf69	1001.21	0.458015	0.229626	1.99462	0.0460847	0.115627
C9orf72	508.277	0.0858136	0.147242	0.582805	0.560024	0.70388
C9orf78	932.034	-0.289412	0.136002	-2.128	0.0333372	0.0893145
C9orf85	200.592	-0.0579745	0.193444	-0.299697	0.764409	0.856441
C9orf89	433.447	0.0695057	0.208796	0.332888	0.739219	0.837681
C9orf9	164.905	0.906754	0.22418	4.04477	5.23755e-05	0.00037139
C9orf91	738.215	-0.347442	0.118241	-2.93843	0.00329879	0.0135609
C9orf96	62.042	1.15619	0.377726	3.06093	0.00220651	0.00958639
CA11	171.284	0.989139	0.300475	3.29192	0.000995062	0.00484936
CA12	120.501	-1.0836	0.282909	-3.83023	0.000128026	0.000821876
CA13	137.647	0.352153	0.228132	1.54364	0.122675	0.243818
CA14	88.8694	0.165082	0.329045	0.5017	0.615878	0.748058
CA5B	812.752	-0.449619	0.236452	-1.90153	0.0572331	0.13663
CA5BP1	120.85	-1.14188	0.279464	-4.08598	4.38919e-05	0.000316602
CA8	1382.9	-0.843312	0.226102	-3.72979	0.000191643	0.00116471
CAAP1	650.33	-0.0394286	0.13264	-0.297261	0.766267	0.857458
CAB39	4298.27	0.358067	0.137674	2.60083	0.00929998	0.0319566
CAB39L	294.667	1.42091	0.189238	7.50859	5.97667e-14	2.16281e-12
CABIN1	2767.62	-0.389452	0.150526	-2.58727	0.00967405	0.0330234
CABLES1	1889.5	-0.532809	0.154942	-3.43876	0.000584379	0.00308213
CABLES2	75.2625	0.0231876	0.271642	0.0853609	0.931974	0.960652
CABP1	12.7041	0.95519	0.827757	1.15395	0.248521	0.407187
CABYR	204.398	-0.56364	0.187588	-3.00467	0.00265869	0.0112364
CACFD1	135.842	1.50897	0.24993	6.03757	1.56455e-09	2.85834e-08
CACHD1	618.243	-0.486771	0.135027	-3.605	0.000312157	0.00178949
CACNA1A	16.4645	0.629697	0.582963	1.08017	0.280069	0.441205
CACNA1B	10.2705	0.711907	0.714018	0.997044	0.318743	0.483365
CACNA1C	259.88	0.199561	0.470179	0.424437	0.671247	0.789876
CACNA1D	23.9508	0.60835	0.680465	0.894021	0.371311	0.53644
CACNA1H	21.8727	-0.311526	0.677279	-0.459967	0.64554	0.770899
CACNA2D1	11.3082	-0.599212	0.641678	-0.93382	0.350397	0.516486
CACNA2D2	15.2663	-1.10165	0.638542	-1.72526	0.0844815	0.18468
CACNA2D3	11.8577	-0.556101	0.936186	-0.594007	0.552507	0.697889
CACNA2D4	20.1155	0.46776	0.541586	0.863685	0.387761	0.55163
CACNB1	287.367	0.55952	0.207556	2.69575	0.00702302	0.025439
CACNB3	513.901	0.790164	0.210877	3.74703	0.000178941	0.0010937
CACNB4	24.9752	1.20222	0.542204	2.21729	0.0266034	0.0749135
CACNG8	38.6364	0.659533	0.590304	1.11728	0.263876	0.424083
CACTIN	891.364	0.115937	0.111953	1.03559	0.300393	0.464045
CACUL1	2318.82	0.163107	0.169136	0.964359	0.334866	0.500106
CACYBP	3978.32	-0.628922	0.162395	-3.87278	0.0001076	0.00070611
CAD	5593.8	-0.141121	0.129088	-1.09322	0.274297	0.435302
CADM1	2971.33	-0.411834	0.144309	-2.85382	0.00431963	0.0169874
CADM4	2300.04	-1.43735	0.13978	-10.2829	8.41328e-25	1.1514e-22
CADPS	142.641	-0.113749	0.216554	-0.52527	0.599396	0.734199
CAHM	23.142	-0.335986	0.602943	-0.557243	0.577361	0.717113
CALB2	8.7812	-0.502159	1.14795	-0.437439	0.661793	0.783287
CALCOCO1	1098.15	0.276343	0.299343	0.923163	0.355922	0.521668
CALCOCO2	3428.38	0.2187	0.0927851	2.35706	0.0184201	0.0559178
CALD1	9197.21	0.441893	0.107002	4.12976	3.63143e-05	0.000267192
CALHM2	264.316	-0.193949	0.20495	-0.946324	0.343983	0.509527
CALM1	5333.15	-0.326863	0.250514	-1.30477	0.191972	0.337887
CALM2	15628.2	-0.2443	0.20276	-1.20487	0.228253	0.383496
CALM3	7387.22	-0.187268	0.168778	-1.10955	0.267192	0.428041
CALML4	98.5236	-1.45007	0.298438	-4.85886	1.18066e-06	1.21074e-05
CALR	32714.8	-0.353042	0.115871	-3.04686	0.00231243	0.00998605
CALU	22919	-0.321069	0.0939278	-3.41825	0.000630244	0.00328635
CAMK1	225.955	0.499534	0.181164	2.75736	0.0058271	0.0218647
CAMK2A	18.4727	-0.332581	0.892204	-0.372763	0.709325	0.816156
CAMK2B	16.3442	1.72376	0.673094	2.56094	0.0104388	0.0351322
CAMK2D	2020.64	-0.107146	0.120846	-0.886628	0.375279	0.540359
CAMK2G	520.691	0.221109	0.141251	1.56537	0.117496	0.236437
CAMK2N1	960.838	0.267958	0.246017	1.08919	0.276072	0.437058
CAMK2N2	66.4848	0.352572	0.271228	1.29991	0.193631	0.339691
CAMK4	570.754	-0.186016	0.15766	-1.17985	0.23806	0.39516
CAMKK1	223.869	0.944867	0.230297	4.10282	4.08153e-05	0.000296971
CAMKK2	1166.37	0.0691031	0.112587	0.613778	0.539362	0.687515
CAMKMT	225.411	0.52101	0.220445	2.36345	0.0181057	0.0551189
CAMKV	18.1167	-2.40507	0.597273	-4.02675	5.65541e-05	0.000397648
CAMLG	854.683	0.0725223	0.129437	0.560289	0.575282	0.715727
CAMP	11.733	0.271783	0.758962	0.358098	0.72027	0.824465
CAMSAP1	1533.33	-0.435557	0.121512	-3.58448	0.000337752	0.00190932
CAMSAP2	5491.81	0.317693	0.140003	2.26919	0.0232567	0.0674174
CAMTA1	1027.85	0.114416	0.120479	0.949678	0.342276	0.507648
CAMTA2	1782.06	-0.197061	0.146718	-1.34313	0.17923	0.321665
CAND1	6473.77	0.00969441	0.185208	0.0523435	0.958255	0.977607
CAND2	19.835	0.503066	0.734938	0.684502	0.493658	0.648476
CANT1	1751	-0.347844	0.204097	-1.70431	0.0883235	0.191202
CANX	41085.7	-0.335935	0.0750663	-4.47518	7.63483e-06	6.50451e-05
CAP1	11796.2	0.106941	0.194401	0.550105	0.582248	0.720878
CAP2	823.331	1.10226	0.198599	5.55019	2.85364e-08	4.04888e-07
CAPG	3460	0.327641	0.189218	1.73156	0.0833523	0.182811
CAPN1	2812.74	-0.375486	0.193383	-1.94167	0.0521765	0.127308
CAPN10	555.274	0.214164	0.145615	1.47075	0.141357	0.270906
CAPN10-AS1	127.086	-0.467559	0.461132	-1.01394	0.310612	0.474716
CAPN11	10.4548	1.48952	0.815778	1.82588	0.0678678	0.155911
CAPN14	87.1175	0.72971	0.371972	1.96173	0.0497935	0.122964
CAPN15	3085.14	0.0183042	0.192149	0.0952607	0.924108	0.956438
CAPN2	10421.8	0.324205	0.211347	1.53399	0.125031	0.247367
CAPN3	2434.85	-0.450371	0.132967	-3.3871	0.000706361	0.00362302
CAPN5	2903	0.447807	0.180854	2.47607	0.0132837	0.0426562
CAPN7	1186.69	0.335759	0.115425	2.9089	0.00362698	0.0147132
CAPNS1	5387.42	-0.0493724	0.179878	-0.274477	0.783718	0.869117
CAPRIN1	16946.2	-0.0523704	0.131355	-0.398695	0.690118	0.802361
CAPRIN2	999.117	-0.166013	0.179334	-0.925718	0.354592	0.520385
CAPS	636.129	0.589112	0.177455	3.31978	0.000900895	0.00447761
CAPS2	29.1942	0.161614	0.675104	0.239392	0.810802	0.886535
CAPZA1	8987.47	0.214006	0.207291	1.0324	0.301887	0.465445
CAPZA2	4214.72	0.208476	0.201154	1.0364	0.300016	0.463717
CAPZB	6557	-0.010894	0.120698	-0.0902578	0.928082	0.958532
CARD10	58.9379	1.14591	0.318831	3.59411	0.000325507	0.00185052
CARD14	133.643	0.64813	0.257692	2.51513	0.0118988	0.0391273
CARD16	14.8333	-1.18236	0.76774	-1.54005	0.123547	0.245302
CARD6	158.229	-1.16677	0.333705	-3.49643	0.000471531	0.00256446
CARD8	610.056	0.390563	0.117174	3.33318	0.000858592	0.0042941
CARD9	30.151	0.534541	0.403591	1.32446	0.18535	0.329039
CARF	125.044	-0.267608	0.318156	-0.841122	0.40028	0.563776
CARHSP1	1371.19	-0.0590863	0.27783	-0.212671	0.831584	0.900429
CARKD	1267.73	0.115692	0.103276	1.12023	0.262617	0.422873
CARM1	2981.07	-0.0635567	0.145034	-0.438219	0.661228	0.782987
CARS	2009.1	0.102308	0.15481	0.66086	0.508702	0.661999
CARS2	1946.63	0.591258	0.178901	3.30495	0.000949923	0.0046736
CASC1	12.1975	1.16402	0.773377	1.50512	0.132294	0.258087
CASC10	166.973	0.494396	0.215247	2.29687	0.0216259	0.0636723
CASC15	69.304	-0.570878	0.382542	-1.49233	0.135613	0.262912
CASC2	20.0977	0.211043	0.504473	0.418345	0.675695	0.792623
CASC3	2974.73	-0.651208	0.105948	-6.1465	7.92094e-10	1.5386e-08
CASC4	4476.05	0.0762595	0.0924095	0.825234	0.409239	0.572647
CASC5	2229.81	-1.7661	0.153965	-11.4708	1.84905e-30	4.79924e-28
CASC9	75.0009	0.335355	0.475902	0.704674	0.481013	0.637708
CASD1	539.697	0.660889	0.135453	4.87909	1.06575e-06	1.10419e-05
CASK	960.655	0.0899189	0.104414	0.861173	0.389143	0.552656
CASKIN1	260.864	1.44324	0.29561	4.88225	1.04884e-06	1.08891e-05
CASKIN2	911.067	-0.161112	0.104331	-1.54424	0.12253	0.243668
CASP1	15.7511	-1.92951	0.608679	-3.17001	0.00152436	0.00698125
CASP10	346.619	0.119867	0.135817	0.882561	0.377473	0.542617
CASP2	1285.86	-1.50187	0.138607	-10.8355	2.33707e-27	4.13909e-25
CASP3	1124.78	0.13319	0.211889	0.628583	0.529622	0.679472
CASP4	882.85	-0.49868	0.146965	-3.39319	0.000690835	0.00355915
CASP6	140.712	0.548699	0.230194	2.38364	0.0171425	0.0527412
CASP7	501.49	-0.233667	0.174131	-1.3419	0.179627	0.322053
CASP8	862.98	-0.855335	0.122966	-6.95588	3.50373e-12	9.9896e-11
CASP8AP2	1128.84	-0.411718	0.172291	-2.38966	0.016864	0.052028
CASP9	488.754	0.463279	0.152725	3.03341	0.00241804	0.0103471
CAST	5924.8	-0.1578	0.10671	-1.47877	0.139202	0.268076
CASZ1	36.6578	-0.203643	0.461636	-0.441133	0.659116	0.78141
CAT	2171.78	-0.0834718	0.105474	-0.791397	0.428712	0.591661
CATSPER1	168.472	-0.609754	0.271881	-2.24272	0.0249147	0.071224
CATSPER2P1	30.8722	-0.499705	0.6755	-0.739756	0.459448	0.618929
CATSPERG	8.79698	2.50365	1.0288	2.43355	0.0149515	0.0471871
CAV1	2890.38	-1.72095	0.284969	-6.03909	1.54989e-09	2.83844e-08
CAV2	1199.05	-0.00756975	0.107345	-0.0705177	0.943782	0.967826
CBFA2T2	1331.3	0.415516	0.122189	3.4006	0.000672391	0.00347841
CBFB	3091.14	-0.98097	0.244452	-4.01294	5.99675e-05	0.00041891
CBL	2882.08	-0.816677	0.144309	-5.65922	1.52059e-08	2.27771e-07
CBLB	982.511	-0.245676	0.140147	-1.75298	0.0796046	0.175998
CBLL1	1690.67	-0.28449	0.0970907	-2.93015	0.00338801	0.0138784
CBLN1	20.0536	-1.15248	0.615201	-1.87333	0.0610227	0.143805
CBLN3	42.1788	0.863643	0.347163	2.48772	0.0128565	0.0416025
CBR1	2889.6	-0.12344	0.0899604	-1.37215	0.170015	0.309033
CBR3	311.015	-0.449042	0.187913	-2.38962	0.0168657	0.052028
CBR3-AS1	76.3981	0.13475	0.292618	0.460498	0.645159	0.770653
CBR4	786.796	-0.347474	0.148019	-2.3475	0.0188998	0.0571092
CBS	1296.02	-0.0785061	0.24318	-0.322831	0.746823	0.843373
CBWD1	422.762	0.579729	0.152971	3.7898	0.000150771	0.000942962
CBWD2	360.686	0.30616	0.205644	1.48878	0.136544	0.264298
CBWD3	111.454	1.08851	0.306774	3.54826	0.000387785	0.00215573
CBWD5	417.709	0.642937	0.215576	2.98241	0.00285985	0.0119889
CBWD6	84.0502	0.529472	0.350399	1.51106	0.130774	0.255838
CBX1	1806.61	-0.921138	0.17018	-5.41274	6.20688e-08	8.21076e-07
CBX2	696.015	-1.23865	0.141924	-8.72759	2.60163e-18	1.66659e-16
CBX3	10234.9	-0.0998487	0.184847	-0.54017	0.58908	0.725993
CBX3P2	15.6427	-0.145046	0.735796	-0.197127	0.843728	0.909457
CBX4	2035.82	0.320066	0.133533	2.3969	0.0165343	0.0511418
CBX5	5008.48	-0.128953	0.0969089	-1.33066	0.1833	0.326634
CBX6	5832.18	0.18047	0.183585	0.983034	0.325591	0.490488
CBX7	483.605	0.859244	0.1788	4.80561	1.54284e-06	1.54213e-05
CBX8	269.837	0.325797	0.215065	1.51488	0.129803	0.254402
CBY1	128.728	-0.353364	0.316268	-1.11729	0.26387	0.424083
CC2D1A	2235.56	-0.363456	0.108753	-3.34203	0.000831681	0.00417477
CC2D1B	2527.43	0.464092	0.114885	4.03963	5.35345e-05	0.000378894
CC2D2A	956.291	0.278726	0.184037	1.51451	0.129897	0.254506
CCAR1	2215.88	0.0731671	0.111569	0.655802	0.511952	0.664562
CCAR2	3483.72	-0.178864	0.15582	-1.14789	0.251014	0.409963
CCAT2	9.07809	-1.0731	0.828043	-1.29595	0.194993	0.341447
CCBE1	158.416	-0.511173	0.22608	-2.26103	0.0237575	0.0686101
CCBL1	169.31	-0.0450021	0.200944	-0.223954	0.822793	0.894578
CCBL2	288.432	0.162943	0.178051	0.915148	0.360114	0.52596
CCDC101	194.133	0.447547	0.170444	2.62578	0.00864519	0.030154
CCDC102A	343.348	1.02268	0.161723	6.32368	2.55406e-10	5.28869e-09
CCDC102B	64.7525	-0.408983	0.30831	-1.32653	0.184663	0.328091
CCDC103	65.0816	0.620684	0.364822	1.70133	0.0888803	0.192049
CCDC104	589.177	0.422146	0.151429	2.78775	0.00530758	0.0202023
CCDC106	512.292	1.10014	0.190792	5.7662	8.10798e-09	1.29161e-07
CCDC107	111.551	0.373193	0.284224	1.31302	0.189175	0.334253
CCDC109B	435.627	0.127742	0.2564	0.498213	0.618334	0.750167
CCDC110	19.2394	1.49414	0.547447	2.72929	0.006347	0.0234588
CCDC112	658.128	0.113192	0.241682	0.468351	0.639534	0.766646
CCDC113	388.147	0.849187	0.306646	2.76927	0.00561818	0.0211864
CCDC114	18.2561	1.47693	0.544842	2.71076	0.00671294	0.0245641
CCDC115	502.071	-0.124491	0.206086	-0.604075	0.545794	0.692956
CCDC116	9.07395	0.932914	0.794291	1.17452	0.240185	0.397597
CCDC117	1452.89	-0.157261	0.105489	-1.49078	0.13602	0.263544
CCDC12	365.73	0.0777422	0.166715	0.466318	0.640988	0.767368
CCDC120	135.394	1.16606	0.228858	5.09512	3.48522e-07	3.98682e-06
CCDC121	155.433	-0.506382	0.297363	-1.70291	0.0885851	0.191579
CCDC122	62.5387	-1.23422	0.440848	-2.79965	0.00511576	0.0195513
CCDC124	1478.14	0.296907	0.164137	1.80889	0.070468	0.160354
CCDC125	361.68	0.35165	0.189157	1.85904	0.0630217	0.147272
CCDC126	403.272	0.449184	0.13689	3.28135	0.0010331	0.00500398
CCDC127	269.738	0.309163	0.148678	2.07941	0.0375793	0.0982761
CCDC13	14.3303	0.476473	0.796701	0.598058	0.549801	0.695872
CCDC130	627.925	0.24413	0.199219	1.22544	0.22041	0.37395
CCDC132	1251.54	0.422923	0.148741	2.84335	0.00446418	0.0174465
CCDC134	220.317	-0.337127	0.187508	-1.79793	0.0721875	0.163194
CCDC136	313.741	0.912209	0.278249	3.27839	0.001044	0.00505096
CCDC137	1271.06	0.00215009	0.161768	0.0132912	0.989395	0.994314
CCDC138	365.991	-0.510009	0.194429	-2.62312	0.00871294	0.0303232
CCDC14	2481.65	-0.0969184	0.248701	-0.389698	0.69676	0.807345
CCDC140	10.6511	-0.0714753	0.630736	-0.113321	0.909776	0.948067
CCDC142	384.222	0.203606	0.257717	0.790036	0.429507	0.592412
CCDC144A	528.663	0.221488	0.430247	0.514792	0.606698	0.740733
CCDC144B	1503.6	0.397591	0.699887	0.568079	0.569982	0.711839
CCDC144CP	385.155	0.483711	0.434738	1.11265	0.26586	0.426316
CCDC144NL	23.9606	-0.588131	0.602242	-0.97657	0.328782	0.49356
CCDC146	37.9235	0.590966	0.435411	1.35726	0.174698	0.315754
CCDC148	10.0536	0.935951	0.685062	1.36623	0.171867	0.311872
CCDC149	676.612	-0.484544	0.201657	-2.40282	0.0162693	0.0505508
CCDC15	239.335	-1.15952	0.169494	-6.84108	7.85967e-12	2.10908e-10
CCDC150	69.6688	-1.48523	0.433958	-3.42252	0.000620435	0.00324645
CCDC151	24.6987	1.75063	0.579906	3.01882	0.00253763	0.0108007
CCDC152	8.98706	-1.04597	0.773086	-1.35297	0.176064	0.31765
CCDC154	10.4354	0.881101	0.780871	1.12836	0.259169	0.419027
CCDC157	42.3801	0.399898	0.334942	1.19393	0.232504	0.38847
CCDC159	125.096	0.855322	0.251292	3.4037	0.000664807	0.00344984
CCDC163P	148.311	0.344267	0.308166	1.11715	0.26393	0.424125
CCDC167	290.403	-0.0842615	0.220447	-0.38223	0.702291	0.811131
CCDC17	31.2916	-0.0873216	0.420088	-0.207865	0.835334	0.90332
CCDC171	121.58	0.344366	0.281088	1.22512	0.22053	0.374008
CCDC174	275.9	0.446594	0.268461	1.66353	0.0962065	0.204301
CCDC176	15.5387	1.61985	0.654092	2.47649	0.0132683	0.0426159
CCDC18	210.788	-1.16706	0.235177	-4.96248	6.95972e-07	7.49976e-06
CCDC181	208.629	0.739139	0.338333	2.18465	0.0289145	0.0798237
CCDC183	13.7065	4.69464	1.24238	3.77874	0.000157624	0.000980411
CCDC183-AS1	108.448	-0.451868	0.252221	-1.79155	0.0732044	0.164946
CCDC19	12.4409	-0.276368	0.620904	-0.445107	0.656243	0.779107
CCDC22	693.655	0.589949	0.227236	2.59619	0.00942634	0.032317
CCDC23	85.6038	0.811746	0.282794	2.87045	0.00409891	0.0162982
CCDC24	123.929	0.978226	0.24634	3.97104	7.15605e-05	0.000490784
CCDC25	2332.09	-0.0115554	0.112254	-0.10294	0.918011	0.952926
CCDC28A	341.633	-0.8933	0.152103	-5.87299	4.27994e-09	7.22311e-08
CCDC28B	421.5	0.596935	0.165046	3.61678	0.00029829	0.00172048
CCDC34	186.882	-0.883215	0.209234	-4.22118	2.43031e-05	0.000185058
CCDC36	126.876	-0.740178	0.315434	-2.34654	0.0189487	0.0572111
CCDC40	66.0992	0.779015	0.421994	1.84603	0.0648877	0.150535
CCDC41	432.289	0.0494168	0.23836	0.20732	0.83576	0.903651
CCDC41-AS1	20.567	-1.31885	0.585906	-2.25097	0.0243877	0.0700529
CCDC43	2189.1	0.371036	0.116913	3.17362	0.00150549	0.00690965
CCDC47	4484.16	0.280358	0.105103	2.66747	0.00764251	0.0272438
CCDC50	6544.12	-0.866599	0.123108	-7.03936	1.93131e-12	5.70078e-11
CCDC51	660.721	0.387861	0.139422	2.78192	0.00540388	0.0205015
CCDC53	329.283	0.108415	0.169733	0.638738	0.522993	0.674532
CCDC57	576.943	0.378013	0.30045	1.25816	0.208335	0.358801
CCDC58	461.127	-0.0382182	0.148209	-0.257867	0.796509	0.878195
CCDC59	636.598	-0.064161	0.153675	-0.41751	0.676305	0.792673
CCDC6	2084.85	-0.798872	0.176034	-4.53817	5.67458e-06	4.97826e-05
CCDC61	185.395	-1.42157	0.225233	-6.31153	2.76284e-10	5.71316e-09
CCDC62	12.2524	1.52164	0.812878	1.87192	0.0612177	0.144153
CCDC64	78.0995	0.20555	0.293148	0.701184	0.483188	0.639184
CCDC65	8.17623	1.0962	0.799865	1.37048	0.170537	0.309794
CCDC66	297.689	0.309995	0.291593	1.06311	0.287733	0.449451
CCDC69	30.1829	0.535772	0.436679	1.22692	0.219852	0.373465
CCDC7	82.7065	-0.0559285	0.344892	-0.162162	0.871178	0.925461
CCDC71	521.878	-0.81497	0.126232	-6.45612	1.0742e-10	2.36073e-09
CCDC71L	801.392	-0.204312	0.139807	-1.46138	0.14391	0.274231
CCDC74A	145.135	0.769464	0.261838	2.93871	0.00329584	0.0135525
CCDC74B	74.4074	0.397214	0.334409	1.18781	0.234908	0.391141
CCDC77	509.048	-0.893411	0.215419	-4.14732	3.36394e-05	0.000249093
CCDC78	345.591	-0.198818	0.358359	-0.554802	0.57903	0.718431
CCDC80	23.5096	0.221882	0.452736	0.490091	0.62407	0.754422
CCDC82	972.772	0.138396	0.204583	0.676477	0.498738	0.652473
CCDC84	169.182	0.447297	0.28237	1.58408	0.113175	0.229893
CCDC85B	1512.02	0.249076	0.195045	1.27702	0.201596	0.35032
CCDC85C	521.379	-0.49209	0.267132	-1.84212	0.0654578	0.151367
CCDC86	3109.35	-0.110529	0.191796	-0.576281	0.564426	0.707718
CCDC87	16.3764	-0.43173	0.573298	-0.753064	0.451412	0.61189
CCDC88A	5968.36	-0.170941	0.177377	-0.963717	0.335188	0.50046
CCDC88B	39.1772	0.829981	0.469796	1.76668	0.0772814	0.172023
CCDC9	412.079	0.0151056	0.139532	0.108259	0.913791	0.950474
CCDC90B	896.413	0.519994	0.109603	4.74433	2.09196e-06	2.03177e-05
CCDC91	688.97	-0.0222311	0.139944	-0.158857	0.873781	0.927132
CCDC92	114.322	1.55193	0.237346	6.53869	6.20585e-11	1.42413e-09
CCDC93	1727.4	0.18371	0.146101	1.25741	0.208603	0.359139
CCDC94	408.127	-0.334448	0.18662	-1.79214	0.073111	0.164763
CCDC97	1332.34	0.352466	0.145465	2.42303	0.0153918	0.0483935
CCER2	11.5372	2.25814	0.715245	3.15716	0.00159315	0.00725666
CCHCR1	426.333	0.142161	0.176355	0.806104	0.420183	0.583258
CCL20	21.4278	-0.605158	0.54134	-1.11789	0.263614	0.423979
CCL28	132.529	0.119502	0.328156	0.364162	0.715737	0.820618
CCM2	471.333	0.133365	0.185483	0.719015	0.472132	0.630151
CCNA2	1652.84	-1.78334	0.250244	-7.12641	1.03021e-12	3.16506e-11
CCNB1	2698.62	-1.51175	0.341978	-4.42061	9.84229e-06	8.20409e-05
CCNB1IP1	770.47	-0.642238	0.232998	-2.7564	0.00584407	0.0219065
CCNB2	1225.47	-1.78269	0.247234	-7.21056	5.57237e-13	1.76976e-11
CCNB3	30.578	-0.0588456	0.504061	-0.116743	0.907064	0.946157
CCNC	2968.48	0.0822044	0.147843	0.556024	0.578195	0.717654
CCND1	9352.13	0.0353118	0.170463	0.207152	0.835891	0.903689
CCND3	770.178	-1.1887	0.34285	-3.46711	0.000526088	0.00282444
CCNDBP1	1105.88	0.627842	0.105006	5.97912	2.24351e-09	3.98276e-08
CCNE1	610.52	0.277926	0.250914	1.10765	0.268012	0.428944
CCNE2	335.757	-1.56987	0.436819	-3.59388	0.000325794	0.00185143
CCNF	1556.14	-1.32126	0.229629	-5.75389	8.72128e-09	1.382e-07
CCNG1	6984.62	0.308723	0.0947159	3.25946	0.00111623	0.00534301
CCNG2	206.836	-0.448249	0.213817	-2.09642	0.0360451	0.0948807
CCNH	1224.45	0.0972495	0.116232	0.836684	0.40277	0.566611
CCNI	2280.57	0.177123	0.133456	1.3272	0.184443	0.327758
CCNJ	278.922	0.310235	0.217419	1.4269	0.153609	0.287009
CCNJL	609.205	-0.214725	0.175126	-1.22612	0.220154	0.373727
CCNK	804.018	-1.09147	0.119061	-9.16737	4.84717e-20	3.82039e-18
CCNL1	2835.67	0.166775	0.223865	0.74498	0.456284	0.616044
CCNL2	6007.22	0.935663	0.177311	5.27697	1.31336e-07	1.63942e-06
CCNO	109.143	-0.0389098	0.274575	-0.141709	0.88731	0.934553
CCNT1	3845.04	-0.0397304	0.108632	-0.365735	0.714563	0.819645
CCNT2	1804.05	0.41255	0.123133	3.35046	0.00080678	0.0040797
CCNT2-AS1	28.6899	0.0137743	0.479837	0.0287061	0.977099	0.988259
CCNY	1358.85	0.269731	0.133506	2.02036	0.0433456	0.110168
CCNYL1	903.795	0.503345	0.185294	2.71646	0.00659836	0.024245
CCNYL2	183.11	0.712035	0.319586	2.22799	0.025881	0.0733319
CCP110	1962.59	0.0183872	0.135507	0.135692	0.892065	0.937171
CCPG1	2148.11	0.158246	0.111443	1.41997	0.155616	0.289536
CCR10	20.1728	0.518041	0.600026	0.863364	0.387937	0.551708
CCRN4L	747.011	-0.282492	0.20385	-1.38578	0.165813	0.303298
CCS	323.41	0.346475	0.233891	1.48135	0.138514	0.267092
CCSAP	2703.7	-0.232137	0.166311	-1.3958	0.162776	0.299125
CCSER2	1878.25	0.37518	0.0922851	4.06544	4.79409e-05	0.000343015
CCT2	8217.21	0.0935309	0.162949	0.573989	0.565975	0.709129
CCT3	15317	0.359504	0.216515	1.66041	0.0968317	0.205224
[truncated: 13,066 more rows]
